# Supplementary material for: SpotOn: High Accuracy Identification of Protein-Protein Interface Hot-Spots
Source: Sci Rep. 2017 Aug 14;7:8007. doi: 10.1038/s41598-017-08321-2 (PMC5556074; doi:10.1038/s41598-017-08321-2)
Supplement: Supplementary file 2 — Supplementary Dataset 1 [file 41598_2017_8321_MOESM2_ESM.xls]

## Sheet: Dataset
CPX	PDBChain	PDBResNo	PDBResName	DDG	Classe	SASA comp	SASA mon	SASA del	SASA rel	SASA comp/res	SASA mon/res	SASA del/res	SASA rel/res	SASA comp/ave	SASA mon/ave	SASA del/ave	SASA rel/ave	#Dist-2.5	#Dist-4.0	#Hydrophobic	DSASA_TOTAL	#ALA_I	#ARG_I	#ASN_I	#ASP_I	#CYS_I	#GLN_I	#GLU_I	#GLY_I	#HIS_I	#ILE_I	#LEU_I	#LYS_I	#MET_I	#PHE_I	#PRO_I	#SER_I	#THR_I	#TRP_I	#TYR_I	#VAL_I	A	R	N	D	C	Q	E	G
1A4Y	A	261	TRP	0.1	NS	58.9323	87.4323	-28.5	-0.325967	0.227538	0.337576	-0.110039	-1.25856	2.15463	3.19663	-1.04199	-11.9177	0	3	2	15.5223	2	8	6	5	2	6	9	3	4	3	2	3	0	0	2	9	1	6	3	3	-3	5	-2	-4	-5	0	-3	-1
	A	263	TRP	1.2	NS	1.69068	73.1367	-71.446	-0.976883	0.00652772	0.282381	-0.275853	-3.77175	0.0618132	2.67396	-2.61215	-35.716	0	31	14	15.5223	2	8	6	5	2	6	9	3	4	3	2	3	0	0	2	9	1	6	3	3	-2	2	2	-2	1	-2	0	0
	A	289	SER	0	NS	0	10.9289	-10.9289	-1	0	0.089581	-0.089581	-8.19672	0	0.292798	-0.292798	-26.7913	2	7	0	15.5223	2	8	6	5	2	6	9	3	4	3	2	3	0	0	2	9	1	6	3	3	-4	-5	3	7	-5	-3	-2	-5
	A	318	TRP	1.5	NS	5.79662	47.2478	-41.4512	-0.877315	0.0223808	0.182424	-0.160043	-3.38731	0.211931	1.72744	-1.5155	-32.0757	1	13	6	15.5223	2	8	6	5	2	6	9	3	4	3	2	3	0	0	2	9	1	6	3	3	-2	5	-2	-2	-1	-1	3	0
	A	320	LYS	-0.3	NS	26.007	83.4625	-57.4555	-0.688399	0.123256	0.395557	-0.272301	-3.26256	0.410038	1.31591	-0.905869	-10.8536	2	22	0	15.5223	2	8	6	5	2	6	9	3	4	3	2	3	0	0	2	9	1	6	3	3	-1	1	0	1	0	-1	-1	-2
	A	344	GLU	0.2	NS	31.3246	48.4679	-17.1433	-0.353705	0.171173	0.264852	-0.0936795	-1.93281	0.440981	0.682321	-0.24134	-4.97938	0	9	0	15.5223	2	8	6	5	2	6	9	3	4	3	2	3	0	0	2	9	1	6	3	3	-4	-3	-2	1	-6	0	6	-5
	A	375	TRP	1	NS	6.52119	71.4688	-64.9476	-0.908755	0.0251783	0.275941	-0.250763	-3.50871	0.238423	2.61298	-2.37456	-33.2252	0	12	10	15.5223	2	8	6	5	2	6	9	3	4	3	2	3	0	0	2	9	1	6	3	3	-3	4	-2	-4	1	-1	1	3
	A	401	GLU	0.9	NS	16.4058	37.4064	-21.0006	-0.561417	0.0896495	0.204407	-0.114757	-3.06785	0.230958	0.5266	-0.295642	-7.9035	0	2	0	15.5223	2	8	6	5	2	6	9	3	4	3	2	3	0	0	2	9	1	6	3	3	-4	-3	-3	-1	-7	0	6	-4
	A	434	TYR	3.3	HS	9.22171	120.541	-111.319	-0.923497	0.0402695	0.526379	-0.486109	-4.03274	0.343761	4.49344	-4.14968	-34.4255	0	18	8	15.5223	2	8	6	5	2	6	9	3	4	3	2	3	0	0	2	9	1	6	3	3	-2	-1	0	1	5	-3	-2	-3
	A	435	ASP	3.5	HS	32.738	128.505	-95.7674	-0.74524	0.216808	0.851029	-0.634221	-4.93537	0.569277	2.23457	-1.66529	-12.9589	4	24	2	15.5223	2	8	6	5	2	6	9	3	4	3	2	3	0	0	2	9	1	6	3	3	-3	-1	1	4	0	-2	1	2
	A	437	TYR	0.8	NS	47.0003	195.453	-148.453	-0.759532	0.205241	0.853508	-0.648267	-3.31673	1.75205	7.28599	-5.53394	-28.3133	0	21	8	15.5223	2	8	6	5	2	6	9	3	4	3	2	3	0	0	2	9	1	6	3	3	0	-1	0	1	-2	1	0	1
	A	457	ARG	-0.2	NS	118.751	118.751	0	0	0.492742	0.492742	0	0	1.37165	1.37165	0	0	0	0	0	15.5223	2	8	6	5	2	6	9	3	4	3	2	3	0	0	2	9	1	6	3	3	-3	4	-2	1	-4	-2	-3	-5
	A	459	ILE	0.7	NS	32.8475	49.0297	-16.1822	-0.330049	0.180481	0.269394	-0.0889133	-1.81346	1.70923	2.55128	-0.842047	-17.1742	0	0	0	15.5223	2	8	6	5	2	6	9	3	4	3	2	3	0	0	2	9	1	6	3	3	-4	-5	-5	-3	-4	-4	-4	-4
	B	5	ARG	2.3	HS	39.5636	128.876	-89.3129	-0.693012	0.164164	0.534757	-0.370593	-2.87557	0.456986	1.48861	-1.03162	-8.00475	1	51	1	15.5223	2	8	6	5	2	6	9	3	4	3	2	3	0	0	2	9	1	6	3	3	0	6	-3	-4	-5	2	-3	-3
	B	8	HIS	0.9	NS	75.3039	97.4909	-22.187	-0.22758	0.388164	0.50253	-0.114366	-1.17309	1.42071	1.8393	-0.418588	-4.29361	2	9	0	15.5223	2	8	6	5	2	6	9	3	4	3	2	3	0	0	2	9	1	6	3	3	-3	3	-1	0	-6	1	-1	-4
	B	12	GLN	0.3	NS	11.2906	31.7084	-20.4178	-0.643925	0.0597385	0.167769	-0.108031	-3.40701	0.15543	0.436509	-0.281079	-8.86449	4	13	0	15.5223	2	8	6	5	2	6	9	3	4	3	2	3	0	0	2	9	1	6	3	3	-5	0	-4	-4	-4	9	0	-6
	B	13	HIS	-0.3	NS	8.62207	12.728	-4.10594	-0.322591	0.0444437	0.0656083	-0.0211646	-1.66284	0.162667	0.240131	-0.0774641	-6.08611	0	1	0	15.5223	2	8	6	5	2	6	9	3	4	3	2	3	0	0	2	9	1	6	3	3	-6	-5	-4	-6	-7	-4	-5	-7
	B	31	ARG	0.2	NS	52.5104	183.447	-130.937	-0.713757	0.217886	0.761191	-0.543306	-2.96165	0.60653	2.11894	-1.51241	-8.24437	4	48	1	15.5223	2	8	6	5	2	6	9	3	4	3	2	3	0	0	2	9	1	6	3	3	-1	4	-3	-2	-3	5	0	-3
	B	32	ARG	0.9	NS	122.9	179.522	-56.622	-0.315404	0.50996	0.744906	-0.234946	-1.30873	1.41958	2.0736	-0.654022	-3.64312	0	10	0	15.5223	2	8	6	5	2	6	9	3	4	3	2	3	0	0	2	9	1	6	3	3	-2	7	-1	-3	1	1	-2	-4
	B	68	ASN	0.2	NS	118.751	118.751	0	0	0.492742	0.492742	0	0	1.37165	1.37165	0	0	0	0	0	15.5223	2	8	6	5	2	6	9	3	4	3	2	3	0	0	2	9	1	6	3	3	-3	4	-2	1	-4	-2	-3	-5
	B	84	HIS	0.2	NS	35.7218	97.0584	-61.3366	-0.631956	0.184133	0.500301	-0.316168	-3.2575	0.673941	1.83114	-1.1572	-11.9227	0	14	1	15.5223	2	8	6	5	2	6	9	3	4	3	2	3	0	0	2	9	1	6	3	3	-2	3	-3	-3	-4	1	-2	-4
	B	89	TRP	0.2	NS	95.711	170.345	-74.6343	-0.438135	0.369541	0.657704	-0.288163	-1.69164	3.49931	6.22803	-2.72872	-16.0187	1	19	4	15.5223	2	8	6	5	2	6	9	3	4	3	2	3	0	0	2	9	1	6	3	3	0	4	-2	-3	-5	-1	-3	-3
	B	108	GLU	-0.3	NS	18.9609	68.3404	-49.3796	-0.722553	0.103611	0.373445	-0.269834	-3.94838	0.266927	0.962082	-0.695155	-10.1719	0	11	0	15.5223	2	8	6	5	2	6	9	3	4	3	2	3	0	0	2	9	1	6	3	3	-2	-1	-1	2	-6	1	6	-3
	B	114	HIS	0.65	NS	28.4088	91.2393	-62.8305	-0.688634	0.146437	0.470306	-0.323869	-3.54966	0.535971	1.72136	-1.18538	-12.992	0	16	3	15.5223	2	8	6	5	2	6	9	3	4	3	2	3	0	0	2	9	1	6	3	3	-6	-3	-4	-6	-8	-2	-5	-7
1AHW	B	167	THR	-0.0741	NS	49.3833	79.2584	-29.8751	-0.376933	0.338242	0.542866	-0.204624	-2.58173	1.07511	1.72551	-0.650401	-8.20608	0	5	0	8.99534	0	2	5	5	0	2	1	1	0	3	1	6	0	0	1	2	5	0	4	2	-1	0	-2	0	-3	2	1	-3
	B	170	THR	1.11	NS	15.0112	15.0112	0	0	0.102816	0.102816	0	0	0.326803	0.326803	0	0	0	0	0	8.99534	0	2	5	5	0	2	1	1	0	3	1	6	0	0	1	2	5	0	4	2	-1	-2	0	-1	1	0	2	-3
	B	176	LEU	0.987	NS	77.9236	77.9236	0	0	0.432909	0.432909	0	0	2.49553	2.49553	0	0	0	0	0	8.99534	0	2	5	5	0	2	1	1	0	3	1	6	0	0	1	2	5	0	4	2	-4	-4	-5	-3	-4	-4	2	-6
	B	178	ASP	-0.485	NS	86.2094	86.2094	0	0	0.570923	0.570923	0	0	1.51352	1.51352	0	0	0	0	0	8.99534	0	2	5	5	0	2	1	1	0	3	1	6	0	0	1	2	5	0	4	2	0	-2	3	4	-5	0	2	1
	B	197	THR	1.35	NS	97.0411	125.611	-28.5696	-0.227446	0.664665	0.860347	-0.195682	-1.55785	2.11265	2.73463	-0.621979	-4.95164	0	0	0	8.99534	0	2	5	5	0	2	1	1	0	3	1	6	0	0	1	2	5	0	4	2	-1	3	-1	-2	-3	-1	-2	-2
	B	198	VAL	-0.314	NS	86.4626	117.195	-30.7326	-0.262234	0.540391	0.73247	-0.192079	-1.63896	3.4091	4.62084	-1.21174	-10.3395	1	6	1	8.99534	0	2	5	5	0	2	1	1	0	3	1	6	0	0	1	2	5	0	4	2	0	-2	-2	-1	-2	-1	1	-3
1BRS	A	29	TYR	3.4	HS	69.438	160.316	-90.8782	-0.566869	0.303223	0.700071	-0.396848	-2.47541	1.53218	3.53744	-2.00526	-12.5082	0	35	11	7.2297	2	3	3	3	0	1	4	3	1	0	1	2	0	3	1	3	1	3	3	2	-2	-3	-3	0	-2	-1	-3	-1
	A	35	ASP	4.5	HS	5.62606	133.378	-127.752	-0.957819	0.0372586	0.883295	-0.846037	-6.34317	0.104924	2.48746	-2.38253	-17.8631	2	31	7	7.2297	2	3	3	3	0	1	4	3	1	0	1	2	0	3	1	3	1	3	3	2	-3	-5	1	8	-6	-4	-1	-4
	A	39	ASP	7.7	HS	4.79612	95.1233	-90.3272	-0.94958	0.0317624	0.629956	-0.598193	-6.28861	0.0894463	1.77402	-1.68458	-17.7094	5	45	3	7.2297	2	3	3	3	0	1	4	3	1	0	1	2	0	3	1	3	1	3	3	2	-2	-5	-2	8	-7	-4	0	-3
	A	42	THR	1.86	NS	36.6288	77.9742	-41.3454	-0.530245	0.250882	0.53407	-0.283188	-3.63181	0.644757	1.37254	-0.72778	-9.33361	2	17	0	7.2297	2	3	3	3	0	1	4	3	1	0	1	2	0	3	1	3	1	3	3	2	0	-2	-2	-1	0	-3	-2	-2
	A	76	GLU	1.3	NS	59.9121	84.7699	-24.8578	-0.293239	0.327388	0.463224	-0.135835	-1.6024	0.860772	1.21791	-0.357139	-4.21304	1	10	0	7.2297	2	3	3	3	0	1	4	3	1	0	1	2	0	3	1	3	1	3	3	2	-2	2	-1	6	-3	-1	4	-5
	B	27	LYS	5.4	HS	23.1922	74.1921	-50.9999	-0.687403	0.109916	0.351621	-0.241705	-3.25783	0.312954	1.00114	-0.688187	-9.27575	2	21	0	7.2297	2	3	3	3	0	1	4	3	1	0	1	2	0	3	1	3	1	3	3	2	-3	1	-3	-4	-5	-1	-2	-4
	B	59	ARG	5.2	HS	59.6866	200.537	-140.851	-0.702367	0.247662	0.832106	-0.584444	-2.91439	0.783975	2.63403	-1.85006	-9.2255	2	57	4	7.2297	2	3	3	3	0	1	4	3	1	0	1	2	0	3	1	3	1	3	3	2	-2	6	-1	0	-5	-2	-2	-4
	B	60	GLU	-0.33	NS	80.2849	141.911	-61.6259	-0.434258	0.438715	0.775469	-0.336753	-2.37299	1.15347	2.03887	-0.885395	-6.2391	2	20	2	7.2297	2	3	3	3	0	1	4	3	1	0	1	2	0	3	1	3	1	3	3	2	-1	-3	1	2	-5	0	6	0
	B	73	GLU	2.8	HS	11.7696	19.0555	-7.28592	-0.382353	0.0643145	0.104128	-0.0398138	-2.08936	0.169096	0.273775	-0.104679	-5.49337	0	0	0	7.2297	2	3	3	3	0	1	4	3	1	0	1	2	0	3	1	3	1	3	3	2	-4	-4	-4	-2	-7	-2	8	-2
	B	87	ARG	5.5	HS	0.437435	4.81179	-4.37435	-0.909091	0.00181508	0.0199659	-0.0181508	-3.77216	0.00574566	0.0632022	-0.0574566	-11.9408	1	12	0	7.2297	2	3	3	3	0	1	4	3	1	0	1	2	0	3	1	3	1	3	3	2	-5	8	-4	-5	-7	-2	-4	-4
	B	102	HIS	6	HS	0.483051	92.6617	-92.1787	-0.994787	0.00248996	0.477638	-0.475148	-5.12777	0.0135864	2.60622	-2.59264	-27.9796	5	48	8	7.2297	2	3	3	3	0	1	4	3	1	0	1	2	0	3	1	3	1	3	3	2	-5	-4	-1	-5	-7	-3	-4	-5
1BXI	A	23	CYS	0.92	NS	10.7289	50.2322	-39.5033	-0.786414	0.076635	0.358802	-0.282167	-5.61724	1	4.68195	-3.68195	-73.2986	1	13	1	10.1601	1	1	4	2	1	1	2	3	0	2	2	3	0	1	4	8	3	0	4	3	-3	0	-4	-4	6	-4	-3	-5
	A	24	ASN	0.14	NS	89.8813	108.988	-19.1064	-0.175308	0.568869	0.689795	-0.120926	-1.10954	1.41797	1.7194	-0.301424	-2.76567	0	8	2	10.1601	1	1	4	2	1	1	2	3	0	2	2	3	0	1	4	8	3	0	4	3	0	0	4	2	-4	1	2	-2
	A	27	THR	0.73	NS	28.0048	39.148	-11.1432	-0.284642	0.191814	0.268137	-0.0763231	-1.9496	1.03152	1.44197	-0.410445	-10.4844	0	11	0	10.1601	1	1	4	2	1	1	2	3	0	2	2	3	0	1	4	8	3	0	4	3	0	-1	0	0	1	-1	0	1
	A	28	SER	0.17	NS	105.607	110.645	-5.03764	-0.0455299	0.865632	0.906924	-0.0412922	-0.373196	2.68498	2.81306	-0.128078	-1.15756	0	8	0	10.1601	1	1	4	2	1	1	2	3	0	2	2	3	0	1	4	8	3	0	4	3	1	-1	0	2	-4	-1	2	3
	A	29	SER	0.96	NS	32.9113	40.6401	-7.72882	-0.190177	0.269765	0.333116	-0.063351	-1.55883	0.836745	1.03325	-0.1965	-4.83511	0	15	4	10.1601	1	1	4	2	1	1	2	3	0	2	2	3	0	1	4	8	3	0	4	3	-2	-2	0	-2	-3	-2	-1	-2
	A	30	GLU	1.14	NS	30.3626	146.903	-116.541	-0.793316	0.165916	0.802751	-0.636835	-4.33506	0.338882	1.63961	-1.30073	-8.85433	3	40	7	10.1601	1	1	4	2	1	1	2	3	0	2	2	3	0	1	4	8	3	0	4	3	-4	-2	-2	4	-6	0	6	-3
	A	33	LEU	3.42	HS	2.17373	31.1568	-28.9831	-0.930233	0.0120763	0.173093	-0.161017	-5.16796	0.0616283	0.88334	-0.821711	-26.3734	0	4	2	10.1601	1	1	4	2	1	1	2	3	0	2	2	3	0	1	4	8	3	0	4	3	-2	0	-2	0	-3	3	-1	-4
	A	34	VAL	2.58	HS	27.7754	86.0885	-58.313	-0.677362	0.173597	0.538053	-0.364456	-4.23351	2.45821	7.6191	-5.16088	-59.9486	0	1	1	10.1601	1	1	4	2	1	1	2	3	0	2	2	3	0	1	4	8	3	0	4	3	-3	-3	1	7	-6	-3	-1	-1
	A	37	VAL	1.66	NS	0	14.7331	-14.7331	-1	0	0.0920816	-0.0920816	-6.25	0	1.30392	-1.30392	-88.5031	0	3	3	10.1601	1	1	4	2	1	1	2	3	0	2	2	3	0	1	4	8	3	0	4	3	-1	-4	-5	-5	-3	-2	-3	-5
	A	38	THR	0.9	NS	29.4282	47.1162	-17.688	-0.375413	0.201563	0.322714	-0.121151	-2.57132	1.08395	1.73547	-0.651516	-13.8279	1	9	0	10.1601	1	1	4	2	1	1	2	3	0	2	2	3	0	1	4	8	3	0	4	3	-1	1	0	3	-2	0	3	-3
	A	41	GLU	2.08	HS	24.2873	58.574	-34.2867	-0.585357	0.132718	0.320077	-0.187359	-3.19867	0.271075	0.653754	-0.382679	-6.53326	0	9	0	10.1601	1	1	4	2	1	1	2	3	0	2	2	3	0	1	4	8	3	0	4	3	-1	0	1	1	1	-1	3	-3
	A	48	SER	0.01	NS	34.6479	42.5258	-7.87791	-0.18525	0.283999	0.348572	-0.064573	-1.51844	0.880897	1.08119	-0.20029	-4.70985	0	3	1	10.1601	1	1	4	2	1	1	2	3	0	2	2	3	0	1	4	8	3	0	4	3	1	1	1	4	-4	0	2	-1
	A	49	GLY	1.49	NS	0.724577	7.00424	-6.27967	-0.896552	0.00852443	0.0824029	-0.0738784	-10.5477	0.0236846	0.228952	-0.205267	-29.3061	0	2	0	10.1601	1	1	4	2	1	1	2	3	0	2	2	3	0	1	4	8	3	0	4	3	-1	-1	-3	-4	-2	-1	-3	6
	A	50	SER	2.19	HS	0.241526	35.0378	-34.7963	-0.993107	0.00197972	0.287195	-0.285216	-8.14022	0.00614061	0.890811	-0.88467	-25.249	3	11	0	10.1601	1	1	4	2	1	1	2	3	0	2	2	3	0	1	4	8	3	0	4	3	0	-1	2	-2	-3	-2	-3	-1
	A	51	ASP	5.92	HS	31.1612	68.2337	-37.0725	-0.543317	0.206365	0.451879	-0.245513	-3.59812	0.422069	0.924205	-0.502136	-7.35907	3	12	1	10.1601	1	1	4	2	1	1	2	3	0	2	2	3	0	1	4	8	3	0	4	3	-2	-4	0	7	-6	-3	-1	2
	A	55	TYR	4.63	HS	71.1978	150.434	-79.2363	-0.526718	0.310907	0.656917	-0.34601	-2.30008	3.00885	6.35741	-3.34856	-22.2593	0	35	7	10.1601	1	1	4	2	1	1	2	3	0	2	2	3	0	1	4	8	3	0	4	3	-4	-1	-2	-3	-3	-3	-5	-6
	A	56	PRO	1.24	NS	41.1526	44.2924	-3.13984	-0.0708888	0.28778	0.309737	-0.0219569	-0.495726	0.850312	0.915189	-0.0648766	-1.46473	0	2	0	10.1601	1	1	4	2	1	1	2	3	0	2	2	3	0	1	4	8	3	0	4	3	-2	-5	-2	-4	-2	-4	-4	-5
1CBW	B	11	THR	0.2	NS	29.8174	61.6264	-31.809	-0.516159	0.204229	0.422099	-0.21787	-3.53533	0.615232	1.27156	-0.656326	-10.6501	0	3	0	7.85182	2	2	1	1	6	0	0	5	2	3	2	1	1	2	1	6	2	1	2	2	-2	0	-3	-3	0	-2	-1	-3
	B	15	LYS	2	HS	4.10594	176.441	-172.335	-0.976729	0.0194594	0.836213	-0.816754	-4.62905	0.0338692	1.45543	-1.42156	-8.05689	6	70	6	7.85182	2	2	1	1	6	0	0	5	2	3	2	1	1	2	1	6	2	1	2	2	-4	6	1	-3	-7	-2	-2	-4
	B	17	ARG	0.5	NS	24.1097	194.288	-170.178	-0.875907	0.10004	0.806173	-0.706133	-3.63447	0.206129	1.66109	-1.45496	-7.48871	2	53	8	7.85182	2	2	1	1	6	0	0	5	2	3	2	1	1	2	1	6	2	1	2	2	1	3	0	-3	-4	-1	-3	-4
	B	19	ILE	0.1	NS	92.3843	127.141	-34.7569	-0.273372	0.507606	0.698578	-0.190972	-1.50205	3.99339	5.49578	-1.5024	-11.8167	0	0	0	7.85182	2	2	1	1	6	0	0	5	2	3	2	1	1	2	1	6	2	1	2	2	-3	1	-4	-4	-3	0	-1	-4
	B	34	VAL	0	NS	53.8888	66.9312	-13.0424	-0.194863	0.336805	0.41832	-0.0815149	-1.21789	3.82083	4.74557	-0.924733	-13.8162	0	0	0	7.85182	2	2	1	1	6	0	0	5	2	3	2	1	1	2	1	6	2	1	2	2	-2	-2	-3	-4	-4	-4	-5	-4
	B	39	ARG	0.2	NS	97.5144	159.879	-62.365	-0.390075	0.404624	0.6634	-0.258776	-1.61857	0.833715	1.36691	-0.5332	-3.33501	1	8	0	7.85182	2	2	1	1	6	0	0	5	2	3	2	1	1	2	1	6	2	1	2	2	-2	3	0	0	-4	3	2	3
1DAN	T	15	LYS	-0.4	NS	162.279	162.279	0	0	0.88677	0.88677	0	0	1.98019	1.98019	0	0	0	0	0	7.85182	0	8	3	6	6	6	11	4	0	3	7	8	1	9	3	8	6	2	2	3	-5	-4	-4	-3	-8	-2	8	-6
	T	17	THR	0.1	NS	72.4349	72.4349	0	0	0.452718	0.452718	0	0	2.71757	2.71757	0	0	0	3	2	34.1481	0	8	3	6	6	6	11	4	0	3	7	8	1	9	3	8	6	2	2	3	-2	7	-3	-4	-6	0	-3	-5
	T	18	ASN	0.18	NS	36.2452	36.2452	0	0	0.320754	0.320754	0	0	1.27965	1.27965	0	0	0	1	0	34.1481	0	8	3	6	6	6	11	4	0	3	7	8	1	9	3	8	6	2	2	3	-5	-4	-4	-3	-8	-2	8	-6
	T	20	LYS	2.6	HS	96.1552	96.1552	0	0	0.419892	0.419892	0	0	2.71249	2.71249	0	0	2	30	0	34.1481	0	8	3	6	6	6	11	4	0	3	7	8	1	9	3	8	6	2	2	3	-6	-7	-7	-7	-6	-7	-7	-7
	T	21	THR	-0.2	NS	89.57	89.57	0	0	0.566899	0.566899	0	0	1.26908	1.26908	0	0	0	0	0	34.1481	0	8	3	6	6	6	11	4	0	3	7	8	1	9	3	8	6	2	2	3	-2	1	-3	-2	-6	3	6	-4
	T	22	ILE	0.65	NS	18.1198	18.1198	0	0	0.100666	0.100666	0	0	0.458254	0.458254	0	0	0	2	1	34.1481	0	8	3	6	6	6	11	4	0	3	7	8	1	9	3	8	6	2	2	3	-3	-4	4	5	-5	-3	-2	-4
	T	24	GLU	0.66	NS	31.3848	31.3848	0	0	0.121177	0.121177	0	0	1.08257	1.08257	0	0	1	8	0	34.1481	0	8	3	6	6	6	11	4	0	3	7	8	1	9	3	8	6	2	2	3	-3	-2	-3	3	-7	1	7	-5
	T	41	LYS	-0.04	NS	115.355	115.355	0	0	0.730095	0.730095	0	0	1.63441	1.63441	0	0	0	6	0	34.1481	0	8	3	6	6	6	11	4	0	3	7	8	1	9	3	8	6	2	2	3	0	-4	-1	-2	-4	-3	-1	-3
	T	42	SER	-0.05	NS	8.53338	8.53338	0	0	0.0451502	0.0451502	0	0	0.145559	0.145559	0	0	0	5	0	34.1481	0	8	3	6	6	6	11	4	0	3	7	8	1	9	3	8	6	2	2	3	-3	-1	7	-1	-5	2	-2	-1
	T	44	ASP	0.7	NS	0	0	0	0	0	0	0	0	0	0	0	0	1	17	1	34.1481	0	8	3	6	6	6	11	4	0	3	7	8	1	9	3	8	6	2	2	3	-5	-8	-8	-9	12	-8	-9	-8
	T	46	LYS	0.25	NS	0	0	0	0	0	0	0	0	0	0	0	0	0	0	0	34.1481	0	8	3	6	6	6	11	4	0	3	7	8	1	9	3	8	6	2	2	3	-5	-4	8	-3	-7	-4	-3	0
	T	47	SER	0.05	NS	5.05331	31.2817	-26.2284	-0.838458	0.0267371	0.165512	-0.138775	-4.43629	0.0861976	0.533592	-0.447395	-14.3021	0	4	0	34.1481	0	8	3	6	6	6	11	4	0	3	7	8	1	9	3	8	6	2	2	3	-3	0	2	-2	-4	2	-2	6
	T	50	PHE	0.4	NS	32.7041	33.9899	-1.28575	-0.0378275	0.224001	0.232807	-0.00880652	-0.259092	0.7779	0.808483	-0.0305829	-0.899763	0	18	13	34.1481	0	8	3	6	6	6	11	4	0	3	7	8	1	9	3	8	6	2	2	3	-5	-8	-8	-8	12	-8	-9	-7
	T	58	ASP	2.18	HS	14.6097	38.6283	-24.0186	-0.621788	0.0692401	0.183072	-0.113832	-2.94686	0.127084	0.336012	-0.208928	-5.40869	1	17	4	34.1481	0	8	3	6	6	6	11	4	0	3	7	8	1	9	3	8	6	2	2	3	-1	-1	-2	-2	-3	-2	0	-4
	T	68	LYS	-0.1	NS	10.5732	61.6376	51.0645	0.828463	0.070021	0.408196	0.338175	5.48651	0.164822	0.960854	0.796031	12.9147	0	0	0	34.1481	0	8	3	6	6	6	11	4	0	3	7	8	1	9	3	8	6	2	2	3	-2	5	-1	-2	-5	0	-2	-4
1DVF	A	30	HIS	1.7	NS	65.322	83.1078	-17.7858	-0.214008	0.336711	0.428391	-0.0916791	-1.10314	1.49975	1.9081	-0.408349	-4.91349	0	1	1	11.3397	1	5	4	5	0	2	1	4	2	1	1	2	1	1	0	1	4	3	8	1	0	0	2	-1	-2	-1	-1	0
	A	32	TYR	2	HS	21.5904	69.232	-47.6416	-0.688144	0.0942812	0.302323	-0.208042	-3.005	0.873878	2.80218	-1.92831	-27.8528	0	13	3	11.3397	1	5	4	5	0	2	1	4	2	1	1	2	1	1	0	1	4	3	8	1	-3	-3	-1	-2	-2	-3	-3	-4
	A	49	TYR	1.7	NS	20.1921	46.5063	-26.3142	-0.565819	0.0881753	0.203084	-0.114909	-2.47083	0.817283	1.88236	-1.06507	-22.9017	3	24	0	11.3397	1	5	4	5	0	2	1	4	2	1	1	2	1	1	0	1	4	3	8	1	-3	-3	-3	-4	-4	-3	-3	-4
	A	50	TYR	0.7	NS	70.9144	119.422	-48.5073	-0.406185	0.30967	0.521492	-0.211822	-1.77373	2.87028	4.83363	-1.96335	-16.4405	0	11	0	11.3397	1	5	4	5	0	2	1	4	2	1	1	2	1	1	0	1	4	3	8	1	4	-1	0	1	-2	-1	-1	1
	A	92	TRP	0.3	NS	32.9154	112.362	-79.4462	-0.707058	0.127086	0.433829	-0.306742	-2.72996	3.20322	10.9347	-7.73146	-68.8087	1	29	2	11.3397	1	5	4	5	0	2	1	4	2	1	1	2	1	1	0	1	4	3	8	1	-2	-2	3	0	-3	-2	-2	-2
	A	93	SER	1.2	NS	30.0675	38.0378	-7.97034	-0.209537	0.246455	0.311785	-0.0653307	-1.71752	0.483226	0.61132	-0.128095	-3.36756	0	0	0	11.3397	1	5	4	5	0	2	1	4	2	1	1	2	1	1	0	1	4	3	8	1	0	0	2	0	-2	-1	-1	0
	B	30	THR	0.9	NS	46.555	91.7376	-45.1826	-0.49252	0.31887	0.62834	-0.30947	-3.37342	1.07091	2.11024	-1.03934	-11.3295	1	8	0	11.3397	1	5	4	5	0	2	1	4	2	1	1	2	1	1	0	1	4	3	8	1	0	0	2	-1	-1	-1	-1	0
	B	32	TYR	1.8	NS	39.4619	65.1368	-25.6749	-0.394168	0.172323	0.28444	-0.112117	-1.72126	1.59723	2.63643	-1.0392	-15.9541	0	13	3	11.3397	1	5	4	5	0	2	1	4	2	1	1	2	1	1	0	1	4	3	8	1	-3	-3	-2	-3	-2	-3	-3	-4
	B	52	TRP	4.2	HS	6.46672	76.9466	-70.4799	-0.915958	0.024968	0.297091	-0.272123	-3.53652	0.629321	7.4882	-6.85888	-89.1382	0	31	10	11.3397	1	5	4	5	0	2	1	4	2	1	1	2	1	1	0	1	4	3	8	1	0	-2	0	-1	-2	-1	-1	-1
	B	54	ASP	4.3	HS	39.9306	112.827	-72.8967	-0.646091	0.264441	0.747201	-0.48276	-4.27875	0.713178	2.01515	-1.30197	-11.5395	2	20	1	11.3397	1	5	4	5	0	2	1	4	2	1	1	2	1	1	0	1	4	3	8	1	-2	-3	-4	-5	-2	-3	-4	-5
	B	56	ASN	1.2	NS	33.9635	85.3972	-51.4337	-0.602288	0.214959	0.540488	-0.32553	-3.81195	0.782053	1.96638	-1.18433	-13.8685	1	37	2	11.3397	1	5	4	5	0	2	1	4	2	1	1	2	1	1	0	1	4	3	8	1	0	-1	0	-1	-2	-1	-1	-1
	B	58	ASP	1.6	NS	27.0043	46.5049	-19.5006	-0.419323	0.178837	0.30798	-0.129143	-2.77697	0.482309	0.830597	-0.348288	-7.48928	1	8	0	11.3397	1	5	4	5	0	2	1	4	2	1	1	2	1	1	0	1	4	3	8	1	-1	-4	-4	-4	-2	-3	-4	-4
	B	98	GLU	4.2	HS	0	18.0313	-18.0313	-1	0	0.0985318	-0.0985318	-5.46448	0	0.237865	-0.237865	-13.1917	0	7	1	11.3397	1	5	4	5	0	2	1	4	2	1	1	2	1	1	0	1	4	3	8	1	-3	-4	-4	-5	-4	-4	-5	-4
	B	99	ARG	1.9	NS	45.5254	101.376	-55.8508	-0.550926	0.188902	0.420648	-0.231746	-2.286	0.731823	1.62963	-0.897803	-8.85615	0	7	0	11.3397	1	5	4	5	0	2	1	4	2	1	1	2	1	1	0	1	4	3	8	1	-1	-3	-1	-2	-4	-3	-3	7
1DX5	M	24	ILE	NS	NS	203.596	117.006	86.5895	0.740042	0.844796	0.485503	0.359293	3.07071	1.86927	1.07427	0.795001	6.79452	0	0	0	8.93156	0	3	2	5	2	1	3	2	0	3	2	3	1	2	1	2	3	0	2	0	-1	0	3	1	-4	1	3	1
	M	34	PHE	2.6	HS	14.25	29.7077	-15.4576	-0.520325	0.065367	0.136274	-0.0709066	-2.38681	0.226063	0.471284	-0.245221	-8.25446	0	2	1	8.93156	0	3	2	5	2	1	3	2	0	3	2	3	1	2	1	2	3	0	2	0	-3	1	-4	-4	-2	1	-3	-5
	M	37	PRO	NS	NS	35.3072	97.1646	-61.8575	-0.636625	0.246903	0.679473	-0.43257	-4.45193	0.577473	1.5892	-1.01172	-10.4125	0	14	1	8.93156	0	3	2	5	2	1	3	2	0	3	2	3	1	2	1	2	3	0	2	0	-2	1	1	1	-5	1	2	-3
	M	38	GLN	NS	NS	9.9902	132.019	-122.028	-0.924327	0.0528582	0.698511	-0.645653	-4.89062	0.131984	1.74414	-1.61215	-12.2116	2	30	4	8.93156	0	3	2	5	2	1	3	2	0	3	2	3	1	2	1	2	3	0	2	0	-1	-1	2	1	-4	4	-1	4
	M	39	GLU	NS	NS	68.3471	68.9052	0.558083	0.00809929	0.298459	0.300896	0.00243704	0.0353681	1.56624	1.57903	0.012789	0.185603	0	0	0	8.93156	0	3	2	5	2	1	3	2	0	3	2	3	1	2	1	2	3	0	2	0	-6	-6	-7	-7	-7	-6	-7	-7
	M	65	LEU	NS	NS	19.0805	42.9916	-23.911	-0.55618	0.106003	0.238842	-0.132839	-3.08989	0.684445	1.54217	-0.857723	-19.951	0	0	0	8.93156	0	3	2	5	2	1	3	2	0	3	2	3	1	2	1	2	3	0	2	0	-2	1	-2	-3	-3	-1	-2	-3
	M	67	ARG	3.4	HS	1.31231	16.6869	-15.3746	-0.921357	0.00544525	0.0692402	-0.0637949	-3.82306	0.0120486	0.153207	-0.141158	-8.45922	0	9	2	8.93156	0	3	2	5	2	1	3	2	0	3	2	3	1	2	1	2	3	0	2	0	-4	7	-3	-5	-5	-2	-3	-5
	M	74	THR	NS	NS	50.5011	98.2753	-47.7742	-0.486126	0.345898	0.673118	-0.32722	-3.32963	1.16722	2.2714	-1.10419	-11.2357	1	11	0	8.93156	0	3	2	5	2	1	3	2	0	3	2	3	1	2	1	2	3	0	2	0	0	1	0	-1	-3	-1	1	-2
	M	75	ARG	NS	NS	96.1668	123.942	-27.7755	-0.2241	0.399033	0.514283	-0.115251	-0.929875	0.882933	1.13795	-0.255014	-2.05752	0	13	2	8.93156	0	3	2	5	2	1	3	2	0	3	2	3	1	2	1	2	3	0	2	0	-1	4	1	-2	-4	2	0	-2
	M	76	TYR	3	HS	14.0651	96.451	-82.3859	-0.854173	0.0614198	0.421183	-0.359764	-3.73001	0.322317	2.21027	-1.88796	-19.5742	1	23	7	8.93156	0	3	2	5	2	1	3	2	0	3	2	3	1	2	1	2	3	0	2	0	-2	2	-1	0	-4	-1	1	-3
	M	80	GLU	HS	HS	4.07154	7.50021	-3.42867	-0.457143	0.0222489	0.0409848	-0.0187359	-2.49805	0.0465675	0.0857822	-0.0392147	-5.22848	0	0	0	8.93156	0	3	2	5	2	1	3	2	0	3	2	3	1	2	1	2	3	0	2	0	-4	-2	-3	-2	-7	4	7	-4
	M	81	LYS	NS	NS	43.2898	87.7146	-44.4249	-0.506471	0.205165	0.415709	-0.210544	-2.40033	0.495715	1.00443	-0.508713	-5.79964	0	12	0	8.93156	0	3	2	5	2	1	3	2	0	3	2	3	1	2	1	2	3	0	2	0	-1	1	-2	-1	-4	5	-1	-3
	M	82	ILE	2.6	HS	12.0039	84.8188	-72.8149	-0.858476	0.0659556	0.466038	-0.400082	-4.7169	0.373065	2.63605	-2.26299	-26.6802	3	19	2	8.93156	0	3	2	5	2	1	3	2	0	3	2	3	1	2	1	2	3	0	2	0	-1	-1	-2	1	-3	-2	1	-4
	M	84	MET	0.3	NS	59.8196	115.806	-55.9862	-0.483449	0.293233	0.567675	-0.274442	-2.36985	3.0993	5.99999	-2.90069	-25.0479	0	6	3	8.93156	0	3	2	5	2	1	3	2	0	3	2	3	1	2	1	2	3	0	2	0	0	0	0	0	-3	0	2	0
	M	110	LYS	0	NS	103.396	151.313	-47.9174	-0.316677	0.490028	0.717125	-0.227097	-1.50084	1.184	1.7327	-0.548707	-3.62629	0	2	1	8.93156	0	3	2	5	2	1	3	2	0	3	2	3	1	2	1	2	3	0	2	0	-1	3	0	-1	-4	2	2	-2
	M	235	LYS	NS	NS	9.90255	38.0821	28.1795	0.739968	0.0550142	0.211567	0.156553	4.11093	0.355218	1.36606	1.01084	26.5437	0	0	0	8.93156	0	3	2	5	2	1	3	2	0	3	2	3	1	2	1	2	3	0	2	0	-3	-4	-5	-4	-4	-4	0	-6
1GC1	C	23	SER	0.29	NS	53.9081	58.4083	-4.50013	-0.0770461	0.44187	0.478756	-0.0368863	-0.631525	1.23482	1.3379	-0.10308	-1.76482	0	1	0	10.7532	1	3	4	6	0	5	2	8	1	2	1	4	2	1	2	4	4	2	0	1	-1	1	3	1	-4	0	-2	0
	C	25	GLN	0.03	NS	49.476	72.688	-23.212	-0.319338	0.261778	0.384592	-0.122815	-1.68962	0.619732	0.910484	-0.290752	-4	1	9	0	10.7532	1	3	4	6	0	5	2	8	1	2	1	4	2	1	2	4	4	2	0	1	0	0	-2	0	-3	2	1	-1
	C	27	HIS	0.28	NS	43.5594	74.9524	-31.3931	-0.41884	0.224533	0.386353	-0.16182	-2.15897	0.740001	1.27332	-0.533315	-7.11538	0	9	3	10.7532	1	3	4	6	0	5	2	8	1	2	1	4	2	1	2	4	4	2	0	1	0	-1	1	-3	-4	1	0	-4
	C	29	LYS	0.59	NS	0.437435	25.6315	-25.1941	-0.982934	0.00207315	0.121476	-0.119403	-4.65845	0.00528041	0.309405	-0.304125	-11.8653	1	21	0	10.7532	1	3	4	6	0	5	2	8	1	2	1	4	2	1	2	4	4	2	0	1	-4	1	-1	-4	-5	-1	-2	-5
	C	32	ASN	0.18	NS	85.0244	99.1168	-14.0924	-0.142179	0.538129	0.627321	-0.0891922	-0.89987	1.46666	1.70975	-0.243091	-2.45258	0	3	0	10.7532	1	3	4	6	0	5	2	8	1	2	1	4	2	1	2	4	4	2	0	1	-3	0	5	3	-5	0	0	1
	C	33	GLN	0.1	NS	70.414	99.572	-29.158	-0.292833	0.372561	0.526836	-0.154275	-1.54938	0.882	1.24723	-0.365231	-3.66801	1	12	0	10.7532	1	3	4	6	0	5	2	8	1	2	1	4	2	1	2	4	4	2	0	1	-1	1	1	0	-4	3	1	1
	C	35	LYS	0.32	NS	28.0789	111.745	-83.6661	-0.748723	0.133075	0.529597	-0.396522	-3.54845	0.338949	1.34891	-1.00996	-9.03805	0	20	6	10.7532	1	3	4	6	0	5	2	8	1	2	1	4	2	1	2	4	4	2	0	1	0	0	-2	-2	-2	-1	-2	-2
	C	40	GLN	-0.41	NS	20.965	111.978	-91.0129	-0.812775	0.110926	0.592476	-0.48155	-4.3004	0.262607	1.40263	-1.14002	-10.1808	1	37	2	10.7532	1	3	4	6	0	5	2	8	1	2	1	4	2	1	2	4	4	2	0	1	-1	2	0	0	-3	3	0	-1
	C	42	SER	0	NS	8.14309	95.524	-87.3809	-0.914753	0.0667466	0.782984	-0.716237	-7.49798	0.186526	2.18808	-2.00155	-20.9534	2	33	3	10.7532	1	3	4	6	0	5	2	8	1	2	1	4	2	1	2	4	4	2	0	1	-1	-1	1	-2	-3	-1	-2	3
	C	44	LEU	1.04	NS	4.34746	42.1117	-37.7642	-0.896764	0.0241526	0.233954	-0.209801	-4.98202	0.213601	2.06904	-1.85544	-44.0601	1	16	0	10.7532	1	3	4	6	0	5	2	8	1	2	1	4	2	1	2	4	4	2	0	1	-1	0	-2	-2	-1	0	0	0
	C	45	THR	-0.15	NS	27.4816	49.702	-22.2204	-0.447072	0.18823	0.340425	-0.152194	-3.06214	0.510076	0.9225	-0.412424	-8.29793	0	1	1	10.7532	1	3	4	6	0	5	2	8	1	2	1	4	2	1	2	4	4	2	0	1	-1	2	0	-2	-2	1	-1	1
	C	52	ASN	0.7	NS	37.7406	63.5135	-25.7729	-0.405787	0.238864	0.401984	-0.16312	-2.56827	0.65102	1.0956	-0.444579	-6.99976	1	13	0	10.7532	1	3	4	6	0	5	2	8	1	2	1	4	2	1	2	4	4	2	0	1	0	1	0	1	-1	1	0	0
	C	59	ARG	1.16	NS	69.671	125.543	-55.8722	-0.445044	0.289091	0.520926	-0.231835	-1.84665	0.880601	1.58679	-0.706192	-5.62509	5	19	2	10.7532	1	3	4	6	0	5	2	8	1	2	1	4	2	1	2	4	4	2	0	1	-1	1	-1	1	-3	0	0	-1
	C	60	SER	-0.09	NS	61.232	95.5061	-34.2741	-0.358868	0.501902	0.782837	-0.280936	-2.94154	1.40258	2.18767	-0.785085	-8.22026	0	4	0	10.7532	1	3	4	6	0	5	2	8	1	2	1	4	2	1	2	4	4	2	0	1	-1	0	3	-1	-3	0	0	-2
	C	63	ASP	-0.32	NS	60.9491	103.301	-42.3517	-0.409984	0.403637	0.684111	-0.280475	-2.71513	1.18326	2.00547	-0.822211	-7.95939	0	1	0	10.7532	1	3	4	6	0	5	2	8	1	2	1	4	2	1	2	4	4	2	0	1	-1	1	1	4	-3	0	1	-1
	C	64	GLN	0.44	NS	107.514	120.48	-12.9665	-0.107623	0.568856	0.637461	-0.0686056	-0.569434	1.34671	1.50913	-0.162417	-1.34808	0	0	0	10.7532	1	3	4	6	0	5	2	8	1	2	1	4	2	1	2	4	4	2	0	1	-1	1	1	2	-2	2	0	0
	C	85	GLU	1.31	NS	14.6206	16.1478	-1.52728	-0.094581	0.0798937	0.0882395	-0.00834578	-0.516836	0.175737	0.194094	-0.0183576	-1.13685	0	0	0	10.7532	1	3	4	6	0	5	2	8	1	2	1	4	2	1	2	4	4	2	0	1	-1	0	-1	-1	-4	2	3	-2
1NMB	H	56	ASP	2.8	HS	1.28575	11.5975	-10.3117	-0.889135	0.0151265	0.136441	-0.121314	-10.4604	0.057321	0.517035	-0.459714	-39.6392	3	16	1	10.9614	1	1	4	5	0	1	0	2	0	2	1	1	0	1	3	5	4	1	6	0	0	-2	0	-1	-3	-2	-2	6
	H	99	TYR	2.14	HS	16.5076	0	16.5076	0	0.135308	0	0.135308	0	0.507382	0	0.507382	0	0	13	2	10.9614	1	1	4	5	0	1	0	2	0	2	1	1	0	1	3	5	4	1	6	0	1	-1	1	0	-1	0	0	0
	N	93	THR	0.3	NS	59.5839	77.8326	-18.2487	-0.234461	0.325595	0.425315	-0.0997199	-1.28121	0.86433	1.12905	-0.264718	-3.40112	2	19	1	10.9614	1	1	4	5	0	1	0	2	0	2	1	1	0	1	3	5	4	1	6	0	-2	-1	-1	1	-5	1	6	-3
1VFB	A	30	HIS	0.8	NS	50.2882	74.9495	-24.6613	-0.329039	0.259218	0.386338	-0.12712	-1.69608	1.08904	1.62311	-0.534066	-7.12567	0	5	0	8.91765	1	3	3	4	0	1	0	7	1	1	2	1	0	1	0	2	3	2	5	1	0	0	2	-1	-2	-1	-1	0
	A	32	TYR	1.3	NS	10.2731	66.4154	-56.1423	-0.845321	0.0448606	0.290023	-0.245163	-3.69136	0.458431	2.96375	-2.50532	-37.722	0	38	0	8.91765	1	3	3	4	0	1	0	7	1	1	2	1	0	1	0	2	3	2	5	1	-3	-3	-1	-2	-2	-3	-3	-4
	A	49	TYR	0.8	NS	23.9369	42.7852	-18.8483	-0.440534	0.104528	0.186835	-0.0823072	-1.92373	1.06817	1.90927	-0.841097	-19.6586	0	7	0	8.91765	1	3	3	4	0	1	0	7	1	1	2	1	0	1	0	2	3	2	5	1	-3	-3	-3	-4	-4	-3	-3	-4
	A	50	TYR	0.4	NS	39.8711	104.156	-64.2846	-0.617197	0.17411	0.454828	-0.280719	-2.69518	1.77923	4.64789	-2.86866	-27.5421	1	13	2	8.91765	1	3	3	4	0	1	0	7	1	1	2	1	0	1	0	2	3	2	5	1	4	-1	0	1	-2	-1	-1	1
	A	53	THR	-0.23	NS	29.4826	41.3231	-11.8405	-0.286535	0.201936	0.283035	-0.0810994	-1.96257	0.609458	0.854223	-0.244765	-5.92319	2	7	0	8.91765	1	3	3	4	0	1	0	7	1	1	2	1	0	1	0	2	3	2	5	1	0	0	2	-1	-2	-1	-1	-1
	A	92	TRP	1.71	NS	42.2894	103.96	-61.6709	-0.593216	0.16328	0.401391	-0.238112	-2.29041	1.39413	3.42719	-2.03306	-19.5561	0	12	3	8.91765	1	3	3	4	0	1	0	7	1	1	2	1	0	1	0	2	3	2	5	1	-2	-2	3	0	-3	-2	-2	-2
	B	30	THR	0.1	NS	70.2575	80.7578	-10.5003	-0.130022	0.481216	0.553136	-0.0719199	-0.890563	1.45235	1.66941	-0.21706	-2.68779	0	1	0	8.91765	1	3	3	4	0	1	0	7	1	1	2	1	0	1	0	2	3	2	5	1	-4	-7	-6	-7	12	-7	-7	-6
	B	32	TYR	0.5	NS	34.6823	58.9933	-24.311	-0.412098	0.151451	0.257613	-0.106162	-1.79955	1.54768	2.63254	-1.08486	-18.3896	0	38	0	8.91765	1	3	3	4	0	1	0	7	1	1	2	1	0	1	0	2	3	2	5	1	6	-4	-4	-4	-1	-3	-3	-2
	B	52	TRP	0.4	NS	16.3143	65.344	-49.0297	-0.750332	0.0629896	0.252293	-0.189304	-2.89704	0.537822	2.15415	-1.61633	-24.7357	0	19	10	8.91765	1	3	3	4	0	1	0	7	1	1	2	1	0	1	0	2	3	2	5	1	-3	-4	3	7	-6	-2	1	-4
	B	99	ARG	0.1	NS	65.8715	107.519	-41.6476	-0.387351	0.273326	0.446137	-0.172812	-1.60726	0.7409	1.20934	-0.468438	-4.35679	1	8	0	8.91765	1	3	3	4	0	1	0	7	1	1	2	1	0	1	0	2	3	2	5	1	1	-5	-5	-6	-3	-5	-5	-5
	B	100	ASP	3.1	HS	39.3659	98.7864	-59.4205	-0.601504	0.260702	0.654215	-0.393513	-3.98347	0.64615	1.62147	-0.975324	-9.87306	2	25	0	8.91765	1	3	3	4	0	1	0	7	1	1	2	1	0	1	0	2	3	2	5	1	-2	4	-1	-2	-1	3	-1	-2
	B	101	TYR	4	HS	9.46766	78.2854	-68.8177	-0.879062	0.0413435	0.341857	-0.300514	-3.8387	0.422489	3.49344	-3.07095	-39.2277	3	40	3	8.91765	1	3	3	4	0	1	0	7	1	1	2	1	0	1	0	2	3	2	5	1	-2	-1	-1	6	-5	1	3	0
	C	18	ASP	0.3	NS	35.296	71.9399	-36.6439	-0.509368	0.233749	0.476423	-0.242675	-3.3733	0.579347	1.18082	-0.601471	-8.36074	1	9	0	8.91765	1	3	3	4	0	1	0	7	1	1	2	1	0	1	0	2	3	2	5	1	-1	1	-1	-1	-4	5	1	-2
	C	19	ASN	0.3	NS	30.166	97.8416	-67.6756	-0.691686	0.190924	0.619251	-0.428327	-4.37776	0.51382	1.66655	-1.15273	-11.7815	2	13	2	8.91765	1	3	3	4	0	1	0	7	1	1	2	1	0	1	0	2	3	2	5	1	-2	0	-1	1	-4	3	6	-3
	C	23	TYR	0.4	NS	14.7804	22.2677	-7.48729	-0.336241	0.0645431	0.0972387	-0.0326956	-1.4683	0.659566	0.993683	-0.334116	-15.0046	0	2	0	8.91765	1	3	3	4	0	1	0	7	1	1	2	1	0	1	0	2	3	2	5	1	-1	-3	-1	-1	-3	-3	-3	6
	C	24	SER	0.8	NS	8.4534	57.1527	-48.6993	-0.852091	0.0692901	0.468465	-0.399175	-6.98435	0.148742	1.00563	-0.856891	-14.993	1	24	0	8.91765	1	3	3	4	0	1	0	7	1	1	2	1	0	1	0	2	3	2	5	1	-2	-3	-4	-5	-2	-3	-4	-5
	C	116	LYS	0.7	NS	57.9683	125.057	-67.0884	-0.536464	0.274731	0.592686	-0.317955	-2.54248	0.621462	1.3407	-0.719235	-5.75127	0	11	0	8.91765	1	3	3	4	0	1	0	7	1	1	2	1	0	1	0	2	3	2	5	1	-2	-2	-3	-3	-2	-2	-3	-2
	C	118	THR	0.8	NS	39.0985	81.807	-42.7085	-0.522064	0.267798	0.560322	-0.292524	-3.57578	0.808236	1.6911	-0.882861	-10.792	0	7	2	8.91765	1	3	3	4	0	1	0	7	1	1	2	1	0	1	0	2	3	2	5	1	-3	-3	-3	-4	-4	-3	-3	-4
	C	119	ASP	1	NS	47.5434	93.4553	-45.912	-0.491272	0.314857	0.61891	-0.304053	-3.25345	0.780375	1.53397	-0.753596	-8.06371	1	24	8	8.91765	1	3	3	4	0	1	0	7	1	1	2	1	0	1	0	2	3	2	5	1	-5	-5	-6	-6	-4	-4	-5	-5
	C	120	VAL	0.9	NS	3.38136	16.3097	-12.9283	-0.792678	0.0211335	0.101936	-0.0808022	-4.95424	0.135125	0.651766	-0.516641	-31.6769	0	7	1	8.91765	1	3	3	4	0	1	0	7	1	1	2	1	0	1	0	2	3	2	5	1	-1	-4	-2	-3	-4	-3	-4	7
	C	121	GLN	2.9	HS	1.07146	92.9386	-91.8672	-0.988471	0.0056691	0.491739	-0.48607	-5.23001	0.0156243	1.35526	-1.33963	-14.4142	4	56	3	8.91765	1	3	3	4	0	1	0	7	1	1	2	1	0	1	0	2	3	2	5	1	-1	0	-2	-2	-4	8	0	-3
	C	124	ILE	1.2	NS	5.20463	33.5921	-28.3875	-0.845064	0.0285969	0.184572	-0.155975	-4.64321	0.257803	1.66393	-1.40613	-41.8589	0	0	0	8.91765	1	3	3	4	0	1	0	7	1	1	2	1	0	1	0	2	3	2	5	1	-1	-2	-1	-2	-2	-1	-2	-2
	C	125	ARG	1.8	NS	71.5118	122.891	-51.3794	-0.418089	0.296729	0.509922	-0.213193	-1.73481	0.80434	1.38224	-0.577898	-4.70252	0	16	3	8.91765	1	3	3	4	0	1	0	7	1	1	2	1	0	1	0	2	3	2	5	1	-1	-4	-4	-5	-2	-3	-4	-5
	C	129	LEU	0.2	NS	69.8259	97.2552	-27.4294	-0.282035	0.387921	0.540307	-0.152385	-1.56686	3.87212	5.39319	-1.52107	-15.64	0	5	0	8.91765	1	3	3	4	0	1	0	7	1	1	2	1	0	1	0	2	3	2	5	1	3	-2	-1	-2	-2	-1	-1	-1
3HFM	H	31	SER	0.2	NS	25.7842	41.7779	-15.9938	-0.382828	0.303343	0.491505	-0.188162	-4.50386	0.788216	1.27714	-0.488925	-11.703	4	15	2	10.3893	1	3	6	3	0	1	0	3	1	1	2	2	0	0	0	6	2	3	6	1	-2	-3	-2	-3	-3	-3	-3	-4
	H	32	ASP	2	HS	11.2914	60.8146	-49.5231	-0.81433	0.0714649	0.384902	-0.313437	-5.15399	0.187751	1.01121	-0.823456	-13.5404	0	5	0	10.3893	1	3	6	3	0	1	0	3	1	1	2	2	0	0	0	6	2	3	6	1	-2	-2	-2	-3	-3	-2	-2	-3
	H	33	TYR	6	HS	0	26.0274	-26.0274	-1	0	0.16473	-0.16473	-6.32911	0	0.432776	-0.432776	-16.6277	2	25	2	10.3893	1	3	6	3	0	1	0	3	1	1	2	2	0	0	0	6	2	3	6	1	3	-4	-3	-3	-3	-3	-3	3
	H	50	TYR	7.5	HS	45.0863	47.7431	-2.65678	-0.0556475	0.213679	0.226271	-0.0125914	-0.263732	0.538871	0.570625	-0.0317539	-0.665099	6	57	7	10.3893	1	3	6	3	0	1	0	3	1	1	2	2	0	0	0	6	2	3	6	1	-1	-3	-2	-3	-3	-2	-3	-3
	H	53	TYR	3.29	HS	83.8712	83.8712	0	0	0.687469	0.687469	0	0	1.66336	1.66336	0	0	1	25	7	10.3893	1	3	6	3	0	1	0	3	1	1	2	2	0	0	0	6	2	3	6	1	-3	-4	-5	-5	-3	-4	-5	-5
	H	58	TYR	1.7	NS	68.3408	68.3408	0	0	0.804009	0.804009	0	0	2.08916	2.08916	0	0	3	36	0	10.3893	1	3	6	3	0	1	0	3	1	1	2	2	0	0	0	6	2	3	6	1	-3	0	-1	-3	-5	-1	-1	-4
	L	31	ASN	5.25	HS	8.06497	50.9355	-42.8705	-0.841663	0.0661063	0.417504	-0.351398	-6.89888	0.159947	1.01017	-0.850221	-16.6921	2	40	3	10.3893	1	3	6	3	0	1	0	3	1	1	2	2	0	0	0	6	2	3	6	1	-2	-4	-5	-6	-3	-4	-5	-5
	L	32	ASN	5.2	HS	26.996	70.4178	-43.4218	-0.616631	0.178782	0.466343	-0.287562	-4.08365	0.370186	0.965613	-0.595427	-8.45562	1	18	0	10.3893	1	3	6	3	0	1	0	3	1	1	2	2	0	0	0	6	2	3	6	1	6	-4	-4	-4	-1	-3	-3	-2
	L	50	TYR	4.6	HS	0	19.555	-19.555	-1	0	0.0853931	-0.0853931	-4.36681	0	0.846357	-0.846357	-43.2808	6	57	7	10.3893	1	3	6	3	0	1	0	3	1	1	2	2	0	0	0	6	2	3	6	1	-2	-4	-1	-3	-4	-3	-3	-3
	L	53	GLN	1	NS	40.8781	130.133	-89.2549	-0.685875	0.178507	0.568266	-0.38976	-2.99509	1.76924	5.63226	-3.86303	-29.6852	5	21	0	10.3893	1	3	6	3	0	1	0	3	1	1	2	2	0	0	0	6	2	3	6	1	-5	-5	2	-5	-2	-4	-5	-6
	L	96	TYR	2.8	HS	0	0	0	0	0	0	0	0	0	0	0	0	0	15	0	10.3893	1	3	6	3	0	1	0	3	1	1	2	2	0	0	0	6	2	3	6	1	-3	0	-3	-3	-5	-1	-2	-4
	Y	20	TYR	5	HS	0.214292	69.5401	-69.3258	-0.996918	0.000935772	0.303669	-0.302733	-4.35336	0.00927472	3.00975	-3.00048	-43.1474	0	18	2	10.3893	1	3	6	3	0	1	0	3	1	1	2	2	0	0	0	6	2	3	6	1	-2	-1	-1	1	-5	1	6	-3
	Y	21	ARG	1	NS	36.5166	157.526	-121.009	-0.768187	0.151521	0.653635	-0.502114	-3.1875	0.354563	1.52952	-1.17496	-7.45882	4	68	0	10.3893	1	3	6	3	0	1	0	3	1	1	2	2	0	0	0	6	2	3	6	1	-2	-4	-4	-4	-2	-4	-4	-5
	Y	63	TRP	0.3	NS	16.7688	43.3366	-26.5678	-0.613058	0.0647442	0.167323	-0.102578	-2.36702	0.549866	1.42105	-0.871188	-20.1028	0	5	3	10.3893	1	3	6	3	0	1	0	3	1	1	2	2	0	0	0	6	2	3	6	1	-4	-5	-6	-6	-4	-4	-5	-4
	Y	73	ARG	-0.2	NS	73.4044	138.661	-65.2569	-0.470621	0.304582	0.575358	-0.270775	-1.95278	0.71273	1.34635	-0.63362	-4.56956	4	47	2	10.3893	1	3	6	3	0	1	0	3	1	1	2	2	0	0	0	6	2	3	6	1	-1	-3	4	-1	-4	-2	-2	5
	Y	75	LEU	1.25	NS	7.35113	62.9221	-55.571	-0.883171	0.0408396	0.349567	-0.308728	-4.90651	0.378216	3.23734	-2.85913	-45.4392	0	3	2	10.3893	1	3	6	3	0	1	0	3	1	1	2	2	0	0	0	6	2	3	6	1	-1	-2	-3	-3	-3	4	-1	-4
	Y	89	THR	0	NS	41.1633	55.6549	-14.4915	-0.260382	0.281941	0.381198	-0.0992571	-1.78344	0.789674	1.06768	-0.278005	-4.99515	0	3	0	10.3893	1	3	6	3	0	1	0	3	1	1	2	2	0	0	0	6	2	3	6	1	0	-2	-1	-1	-2	-1	-1	-2
	Y	93	ASN	0.6	NS	27.7133	78.8345	-51.1212	-0.648462	0.175401	0.498952	-0.323552	-4.10419	0.460809	1.31084	-0.850028	-10.7824	5	22	2	10.3893	1	3	6	3	0	1	0	3	1	1	2	2	0	0	0	6	2	3	6	1	-1	-2	-1	-2	-2	-2	-2	-3
	Y	96	LYS	7	HS	0	50.7869	-50.7869	-1	0	0.240696	-0.240696	-4.73934	0	0.607005	-0.607005	-11.952	3	47	5	10.3893	1	3	6	3	0	1	0	3	1	1	2	2	0	0	0	6	2	3	6	1	-3	-3	-5	-5	-2	-3	-4	-5
	Y	97	LYS	6	HS	19.9314	94.3221	-74.3907	-0.788688	0.0944616	0.447024	-0.352563	-3.73786	0.23822	1.12734	-0.889118	-9.4264	1	19	3	10.3893	1	3	6	3	0	1	0	3	1	1	2	2	0	0	0	6	2	3	6	1	-1	-2	-1	-2	-2	-1	-2	-2
	Y	100	SER	0.25	NS	0	42.8017	-42.8017	-1	0	0.350834	-0.350834	-8.19672	0	0.848857	-0.848857	-19.8323	2	25	1	10.3893	1	3	6	3	0	1	0	3	1	1	2	2	0	0	0	6	2	3	6	1	-2	-1	-1	5	-5	0	5	-3
	Y	101	ASP	1.02	NS	1.07146	85.9066	-84.8351	-0.987528	0.00709576	0.568918	-0.561822	-6.53992	0.0146925	1.178	-1.16331	-13.5416	3	53	6	10.3893	1	3	6	3	0	1	0	3	1	1	2	2	0	0	0	6	2	3	6	1	-3	-3	-4	-5	-4	-3	-4	-5
1FC2	C	147	ASN	0.6	NS	43.9593	94.2112	-50.2519	-0.533396	0.278224	0.596273	-0.31805	-3.37592	0.584809	1.25333	-0.668521	-7.09598	2	16	0	6.9456	0	1	5	1	0	4	1	0	4	2	6	1	1	2	0	1	1	0	2	0	-2	0	6	1	-3	0	0	0
	C	150	ILE	2.2	HS	0.724577	31.2894	-30.5648	-0.976843	0.00398119	0.17192	-0.167939	-5.36727	0.0439871	1.89949	-1.85551	-59.3014	0	1	0	6.9456	0	1	5	1	0	4	1	0	4	2	6	1	1	2	0	1	1	0	2	0	-1	-3	-3	-3	-1	-3	-3	-4
	C	154	LYS	1.2	NS	71.0701	125.116	-54.0456	-0.431965	0.336825	0.592965	-0.25614	-2.04723	0.707884	1.2462	-0.538313	-4.30253	1	5	0	6.9456	0	1	5	1	0	4	1	0	4	2	6	1	1	2	0	1	1	0	2	0	-1	2	0	-1	-3	1	1	-2
1DFJ	I	202	GLU	1	NS	28.5825	52.3689	-23.7864	-0.454208	0.156189	0.286169	-0.12998	-2.48201	0.395226	0.724134	-0.328908	-6.28059	1	5	0	14.2734	2	2	7	8	5	5	6	2	3	1	1	6	0	1	2	7	3	4	3	4	1	1	-2	0	-2	2	2	-1
	I	257	TRP	1.3	NS	8.92709	48.1068	-39.1797	-0.814432	0.0344675	0.185741	-0.151273	-3.14453	0.593662	3.19916	-2.6055	-54.1607	0	8	1	14.2734	2	2	7	8	5	5	6	2	3	1	1	6	0	1	2	7	3	4	3	4	-1	-6	-3	-4	8	-1	-5	4
	I	259	TRP	2.2	HS	8.93645	44.167	-35.2306	-0.797667	0.0345037	0.170529	-0.136025	-3.0798	0.594284	2.93716	-2.34288	-53.0458	0	22	4	14.2734	2	2	7	8	5	5	6	2	3	1	1	6	0	1	2	7	3	4	3	4	2	0	-1	0	-3	2	2	1
	I	283	GLU	1.3	NS	31.7567	60.904	-29.1473	-0.478577	0.173534	0.332809	-0.159275	-2.61518	0.439118	0.842154	-0.403036	-6.61755	0	5	0	14.2734	2	2	7	8	5	5	6	2	3	1	1	6	0	1	2	7	3	4	3	4	-4	-4	1	7	-1	-1	2	-3
	I	285	SER	0.8	NS	0	4.28584	-4.28584	-1	0	0.0351298	-0.0351298	-8.19672	0	0.106592	-0.106592	-24.8707	0	1	0	14.2734	2	2	7	8	5	5	6	2	3	1	1	6	0	1	2	7	3	4	3	4	-2	-5	-5	0	-5	-6	-4	7
	I	314	TRP	1	NS	21.3589	70.8489	-49.49	-0.698528	0.0824669	0.273548	-0.191081	-2.69702	1.42039	4.71154	-3.29114	-46.453	0	4	3	14.2734	2	2	7	8	5	5	6	2	3	1	1	6	0	1	2	7	3	4	3	4	1	-4	-2	-4	3	0	-3	3
	I	316	LYS	1.3	NS	47.4197	83.7496	-36.3299	-0.433792	0.224738	0.396918	-0.17218	-2.05589	0.522669	0.923105	-0.400436	-4.78134	0	7	0	14.2734	2	2	7	8	5	5	6	2	3	1	1	6	0	1	2	7	3	4	3	4	1	3	0	2	0	1	1	-2
	I	340	GLU	1.6	NS	33.104	46.325	13.221	0.285397	0.389459	0.545	0.155541	3.35761	1.77818	2.48835	0.710168	15.3301	0	0	0	14.2734	2	2	7	8	5	5	6	2	3	1	1	6	0	1	2	7	3	4	3	4	-4	-3	-2	1	-6	0	6	-6
	I	397	GLU	1.3	NS	20.3068	45.6205	-25.3137	-0.554875	0.110966	0.249292	-0.138326	-3.0321	0.280794	0.63082	-0.350026	-7.67256	0	17	1	14.2734	2	2	7	8	5	5	6	2	3	1	1	6	0	1	2	7	3	4	3	4	-4	-4	-6	-6	11	-6	-6	-6
	I	430	TYR	5.9	HS	6.64663	103.165	-96.5186	-0.935573	0.0290246	0.450503	-0.421479	-4.08547	0.127267	1.97537	-1.8481	-17.914	0	23	12	14.2734	2	2	7	8	5	5	6	2	3	1	1	6	0	1	2	7	3	4	3	4	-3	4	0	-3	-5	4	0	-3
	I	431	ASP	3.6	HS	42.601	126.456	-83.8547	-0.663115	0.282126	0.837455	-0.555329	-4.39149	0.795277	2.36068	-1.5654	-12.379	0	6	1	14.2734	2	2	7	8	5	5	6	2	3	1	1	6	0	1	2	7	3	4	3	4	2	-2	0	1	-4	-1	2	1
	I	433	TYR	2.6	HS	7.09956	166.36	-159.261	-0.957324	0.0310024	0.726464	-0.695462	-4.18046	0.13594	3.18541	-3.04947	-18.3305	4	42	4	14.2734	2	2	7	8	5	5	6	2	3	1	1	6	0	1	2	7	3	4	3	4	2	1	1	-1	-3	4	-1	-1
	I	453	ARG	0.8	NS	120.517	144.631	-24.1139	-0.166727	0.500071	0.600128	-0.100058	-0.691814	1.14057	1.36878	-0.228213	-1.5779	1	10	0	14.2734	2	2	7	8	5	5	6	2	3	1	1	6	0	1	2	7	3	4	3	4	-5	-5	-2	8	-7	-4	-1	-5
1DZI	A	154	ASN	NS	NS	13.5125	97.6418	-84.1293	-0.861612	0.0855221	0.617986	-0.532464	-5.45324	0.185728	1.34208	-1.15635	-11.8428	1	24	4	7.27666	0	2	2	2	0	1	2	5	1	1	2	0	0	2	7	3	1	0	3	0	-3	-2	8	0	-5	-2	-2	-2
	A	157	TYR	HS	HS	39.4788	130.922	-91.443	-0.698455	0.172396	0.571711	-0.399314	-3.05002	0.595762	1.9757	-1.37994	-10.5402	0	12	3	7.27666	0	2	2	2	0	1	2	5	1	1	2	0	0	2	7	3	1	0	3	0	-4	-4	-4	-5	-4	-3	-4	-5
	A	215	GLN	HS	HS	29.3088	64.5359	-35.2271	-0.545853	0.155073	0.34146	-0.186387	-2.88811	0.476355	1.0489	-0.572545	-8.87172	0	12	3	7.27666	0	2	2	2	0	1	2	5	1	1	2	0	0	2	7	3	1	0	3	0	-3	3	-2	-2	-5	8	0	-4
	A	219	ASP	NS	NS	47.5595	113.386	-65.827	-0.580554	0.314964	0.750904	-0.43594	-3.84473	0.9727	2.31901	-1.34631	-11.8736	4	35	5	7.27666	0	2	2	2	0	1	2	5	1	1	2	0	0	2	7	3	1	0	3	0	-1	2	0	3	-3	0	2	-2
	A	220	LEU	NS	NS	24.3941	66.6611	-42.267	-0.634058	0.135523	0.370339	-0.234817	-3.52254	0.591266	1.61574	-1.02447	-15.3684	0	14	4	7.27666	0	2	2	2	0	1	2	5	1	1	2	0	0	2	7	3	1	0	3	0	-1	0	-2	-1	-3	3	4	-3
	A	221	THR	HS	HS	0	5.3573	-5.3573	-1	0	0.0366938	-0.0366938	-6.84932	0	0.177013	-0.177013	-33.0416	1	8	0	7.27666	0	2	2	2	0	1	2	5	1	1	2	0	0	2	7	3	1	0	3	0	-2	-3	-2	-3	-3	-3	-3	-3
	A	256	GLU	NS	NS	41.9066	88.5526	-46.646	-0.526761	0.228998	0.483894	-0.254896	-2.87847	0.560914	1.18527	-0.624351	-7.05063	0	7	0	7.27666	0	2	2	2	0	1	2	5	1	1	2	0	0	2	7	3	1	0	3	0	-3	-2	-2	0	-6	0	7	-4
	A	258	HIS	NS	NS	13.9089	115.498	-101.589	-0.879575	0.0716953	0.595351	-0.523656	-4.53389	0.172255	1.43039	-1.25814	-10.8931	6	48	0	7.27666	0	2	2	2	0	1	2	5	1	1	2	0	0	2	7	3	1	0	3	0	-4	-2	-1	-3	-5	-2	-2	-4
1ES7	A	26	VAL	NS	NS	39.1272	81.7346	-42.6075	-0.521291	0.244545	0.510842	-0.266297	-3.25807	0.672703	1.40524	-0.732539	-8.96241	0	11	0	20.9001	2	1	4	8	2	3	3	4	2	5	3	6	3	4	4	7	2	2	3	3	-1	-3	-4	-2	-2	-3	-3	-4
	A	31	TRP	HS	HS	10.3856	97.6489	-87.2633	-0.893643	0.0400988	0.377023	-0.336924	-3.45036	0.480447	4.51732	-4.03687	-41.3407	0	10	5	20.9001	2	1	4	8	2	3	3	4	2	5	3	6	3	4	4	7	2	2	3	3	-4	-4	-5	-6	-4	-3	-4	-4
	A	49	PHE	NS	NS	14.8434	124.426	-109.582	-0.880705	0.0680888	0.570761	-0.502672	-4.03993	0.272737	2.28624	-2.0135	-16.1824	0	23	4	20.9001	2	1	4	8	2	3	3	4	2	5	3	6	3	4	4	7	2	2	3	3	-3	-4	-4	-4	-3	-4	-4	-4
	A	50	PRO	NS	NS	0.214292	79.4784	-79.2641	-0.997304	0.00149854	0.555793	-0.554295	-6.97415	0.00310751	1.15254	-1.14943	-14.4622	0	8	5	20.9001	2	1	4	8	2	3	3	4	2	5	3	6	3	4	4	7	2	2	3	3	-2	-3	-3	-2	-4	-2	-2	-3
1GL4	A	403	ARG	NS	NS	51.0162	120.547	-69.5306	-0.576793	0.211685	0.500194	-0.288509	-2.39333	0.570062	1.34701	-0.776944	-6.44517	1	37	2	9.19876	4	3	5	2	0	0	1	2	3	2	4	1	3	3	2	3	5	1	4	3	-4	8	-3	-5	-7	-1	-3	-5
	A	427	ASP	HS	HS	23.5828	78.6063	-55.0235	-0.699988	0.156178	0.520572	-0.364394	-4.63568	0.336285	1.12091	-0.784621	-9.98165	0	3	1	9.19876	4	3	5	2	0	0	1	2	3	2	4	1	3	3	2	3	5	1	4	3	-3	-2	0	7	-5	0	1	-4
	A	429	HIS	HS	HS	1.69068	80.7325	-79.0418	-0.979058	0.00871484	0.416147	-0.407432	-5.04669	0.0223741	1.0684	-1.04602	-12.9566	2	48	7	9.19876	4	3	5	2	0	0	1	2	3	2	4	1	3	3	2	3	5	1	4	3	-4	-2	-2	-4	-6	5	-2	-5
	A	431	TYR	HS	HS	8.87124	94.6216	-85.7504	-0.906245	0.0387391	0.413195	-0.374456	-3.9574	0.292033	3.11485	-2.82282	-29.8327	0	15	3	9.19876	4	3	5	2	0	0	1	2	3	2	4	1	3	3	2	3	5	1	4	3	-4	-5	-5	-6	-5	-4	-5	-4
	A	440	TYR	NS	NS	22.019	122.889	-100.87	-0.820822	0.0961528	0.536632	-0.440479	-3.58437	0.724843	4.04537	-3.32053	-27.0206	1	22	9	9.19876	4	3	5	2	0	0	1	2	3	2	4	1	3	3	2	3	5	1	4	3	-5	-3	-5	-6	-6	1	-4	-6
	A	616	GLU	HS	HS	88.066	117.88	-29.8138	-0.252917	0.481235	0.644152	-0.162917	-1.38206	0.914183	1.22367	-0.309487	-2.62545	1	7	0	9.19876	4	3	5	2	0	0	1	2	3	2	4	1	3	3	2	3	5	1	4	3	-4	-3	1	2	-6	0	7	-2
	A	620	ARG	HS	HS	24.5701	107.509	-82.9386	-0.77146	0.101951	0.446094	-0.344144	-3.20108	0.274549	1.20132	-0.926767	-8.62039	1	31	0	9.19876	4	3	5	2	0	0	1	2	3	2	4	1	3	3	2	3	5	1	4	3	-1	8	-4	-4	-6	-2	-3	-1
1UB4	C	453	PHE	NS	NS	51.239	125.175	-73.9357	-0.59066	0.235041	0.574196	-0.339155	-2.70945	0.918783	2.24455	-1.32577	-10.5913	0	10	9	23.7346	4	2	3	7	1	4	7	3	1	4	7	5	2	3	6	1	2	1	1	7	-2	-2	-3	-4	-3	-2	-2	-4
	C	455	LEU	HS	HS	95.4202	136.839	-41.419	-0.302684	0.530112	0.760218	-0.230106	-1.68158	1.63208	2.34052	-0.708438	-5.17716	0	5	4	23.7346	4	2	3	7	1	4	7	3	1	4	7	5	2	3	6	1	2	1	1	7	-5	-1	-7	-7	-5	-6	-3	-4
	C	458	LEU	HS	HS	7.72882	86.401	-78.6722	-0.910547	0.0429379	0.480005	-0.437068	-5.05859	0.132195	1.47782	-1.34562	-15.5741	0	5	3	23.7346	4	2	3	7	1	4	7	3	1	4	7	5	2	3	6	1	2	1	1	7	-5	2	-7	-7	-6	-5	-5	-7
1FCC	C	25	THR	0.25	NS	30.9375	56.3214	-25.3838	-0.450696	0.211901	0.385763	-0.173862	-3.08696	0.536483	0.976661	-0.440178	-7.81546	0	0	0	6.83291	3	1	2	1	0	3	4	2	2	1	1	2	2	1	0	2	3	2	2	2	0	-2	-1	1	-2	0	1	-2
	C	27	GLU	4.9	HS	1.69068	58.703	-57.0124	-0.971199	0.00923869	0.320782	-0.311543	-5.3071	0.0203655	0.707121	-0.686755	-11.6988	3	30	4	6.83291	3	1	2	1	0	3	4	2	2	1	1	2	2	1	0	2	3	2	2	2	-1	2	-1	0	-4	1	5	0
	C	28	LYS	1.3	NS	13.4996	151.429	-137.929	-0.910852	0.0639789	0.717672	-0.653693	-4.31683	0.142148	1.59452	-1.45237	-9.59109	4	37	4	6.83291	3	1	2	1	0	3	4	2	2	1	1	2	2	1	0	2	3	2	2	2	-1	1	1	1	-3	3	1	-2
	C	31	LYS	3.5	HS	3.56791	66.1532	-62.5853	-0.946066	0.0169095	0.313522	-0.296613	-4.48372	0.0375693	0.69658	-0.65901	-9.96189	0	21	0	6.83291	3	1	2	1	0	3	4	2	2	1	1	2	2	1	0	2	3	2	2	2	-2	4	-1	-2	-4	0	0	-3
	C	35	ASN	2.4	HS	31.3416	104.858	-73.5162	-0.701104	0.198365	0.663657	-0.465292	-4.43736	0.408566	1.36692	-0.95835	-9.13952	8	50	4	6.83291	3	1	2	1	0	3	4	2	2	1	1	2	2	1	0	2	3	2	2	2	0	-1	6	0	-3	0	-1	-1
	C	40	ASP	0.3	NS	72.5789	110.254	-37.6752	-0.341712	0.480655	0.73016	-0.249505	-2.263	0.910112	1.38254	-0.472432	-4.28494	0	7	0	6.83291	3	1	2	1	0	3	4	2	2	1	1	2	2	1	0	2	3	2	2	2	-2	-2	0	5	-4	1	2	-2
	C	42	GLU	0.4	NS	101.782	139.481	-37.6989	-0.27028	0.556186	0.762191	-0.206005	-1.47694	1.22604	1.68015	-0.45411	-3.25571	0	9	0	6.83291	3	1	2	1	0	3	4	2	2	1	1	2	2	1	0	2	3	2	2	2	-1	-1	-1	3	-3	1	4	-3
	C	43	TRP	3.8	HS	15.3921	63.3738	-47.9817	-0.757122	0.0594289	0.244686	-0.185257	-2.92325	1.5387	6.33528	-4.79658	-75.6872	1	22	6	6.83291	3	1	2	1	0	3	4	2	2	1	1	2	2	1	0	2	3	2	2	2	-3	-4	-5	-5	-4	-3	-4	-4
3SAK	C	8	GLU	NS	NS	125.052	150.318	-25.2659	-0.168083	0.683346	0.82141	-0.138065	-0.918484	1.10454	1.3277	-0.223163	-1.48461	2	21	0	28.4558	0	8	2	3	0	2	4	4	0	2	6	0	2	6	0	0	2	0	2	0	-2	-1	-1	1	-5	1	6	-2
	C	10	PHE	HS	HS	42.5085	168.054	-125.545	-0.747054	0.194993	0.77089	-0.575896	-3.42685	1.83016	7.23537	-5.40522	-32.1636	6	78	23	28.4558	0	8	2	3	0	2	4	4	0	2	6	0	2	6	0	0	2	0	2	0	-3	-3	-4	-4	-3	-4	-4	-4
	C	11	THR	NS	NS	95.4585	130.06	-34.602	-0.266045	0.653825	0.890825	-0.237	-1.82223	0.991367	1.35072	-0.359352	-2.76296	0	12	0	28.4558	0	8	2	3	0	2	4	4	0	2	6	0	2	6	0	0	2	0	2	0	-1	-2	0	-2	-2	-1	-2	-2
	C	12	LEU	HS	HS	19.0805	130.597	-111.516	-0.853897	0.106003	0.725537	-0.619535	-4.74387	0.253304	1.73374	-1.48044	-11.3359	6	46	8	28.4558	0	8	2	3	0	2	4	4	0	2	6	0	2	6	0	0	2	0	2	0	-2	-3	-4	-5	-2	-3	-4	-5
	C	13	GLN	NS	NS	101.496	168.932	-67.4356	-0.399188	0.537018	0.893821	-0.356802	-2.1121	0.841881	1.40124	-0.559357	-3.31113	0	37	8	28.4558	0	8	2	3	0	2	4	4	0	2	6	0	2	6	0	0	2	0	2	0	-2	1	-1	-1	-4	6	1	-2
	C	14	ILE	HS	HS	0.241526	44.5135	-44.272	-0.994574	0.00132706	0.24458	-0.243253	-5.46469	1	184.301	-183.301	-4117.88	6	59	4	28.4558	0	8	2	3	0	2	4	4	0	2	6	0	2	6	0	0	2	0	2	0	-2	-4	-4	-4	-2	-3	-4	-4
	C	15	ARG	NS	NS	102.977	179.201	-76.2232	-0.425351	0.427292	0.743571	-0.316279	-1.76494	1.29201	2.24835	-0.956338	-5.33669	7	85	8	28.4558	0	8	2	3	0	2	4	4	0	2	6	0	2	6	0	0	2	0	2	0	-2	6	-1	-2	0	0	-1	-3
	C	17	ARG	NS	NS	96.5359	132.062	-35.5259	-0.26901	0.400564	0.547974	-0.14741	-1.11622	1.21119	1.65692	-0.445727	-3.37514	0	26	15	28.4558	0	8	2	3	0	2	4	4	0	2	6	0	2	6	0	0	2	0	2	0	-2	6	-1	-2	-4	1	-1	-3
	C	20	PHE	HS	HS	25.1187	72.1889	-47.0703	-0.652043	0.115223	0.331142	-0.215919	-2.99102	1.08146	3.10801	-2.02656	-28.073	0	12	8	28.4558	0	8	2	3	0	2	4	4	0	2	6	0	2	6	0	0	2	0	2	0	-3	-3	-3	-4	-3	-3	-3	-4
	C	23	PHE	HS	HS	7.00424	89.3301	-82.3259	-0.921591	0.0321296	0.409771	-0.377642	-4.22748	0.30156	3.84601	-3.54445	-39.6781	0	12	8	28.4558	0	8	2	3	0	2	4	4	0	2	6	0	2	6	0	0	2	0	2	0	-2	-3	-4	-4	-2	-3	-4	-4
	C	26	LEU	HS	HS	90.9462	105.679	-14.7331	-0.139413	0.505257	0.587107	-0.0818503	-0.774516	1.20736	1.40295	-0.195589	-1.85078	0	0	0	28.4558	0	8	2	3	0	2	4	4	0	2	6	0	2	6	0	0	2	0	2	0	-2	-1	-4	-4	-2	-3	-3	-4
	C	27	ASN	NS	NS	8.78596	83.2679	-74.4819	-0.894486	0.0556074	0.527012	-0.471405	-5.6613	1.06494	10.0928	-9.02786	-108.419	2	44	0	28.4558	0	8	2	3	0	2	4	4	0	2	6	0	2	6	0	0	2	0	2	0	-2	-1	7	0	-4	-1	-1	-1
	C	30	LEU	HS	HS	59.0921	110.537	-51.445	-0.465409	0.328289	0.614095	-0.285805	-2.58561	0.784478	1.46744	-0.682958	-6.17855	0	26	8	28.4558	0	8	2	3	0	2	4	4	0	2	6	0	2	6	0	0	2	0	2	0	-2	-3	-4	-4	-2	-3	-4	-4
	C	34	ASP	NS	NS	65.3095	96.6305	-31.321	-0.324131	0.432513	0.639937	-0.207424	-2.14657	1.08373	1.60347	-0.519734	-5.37857	2	20	0	28.4558	0	8	2	3	0	2	4	4	0	2	6	0	2	6	0	0	2	0	2	0	-2	-2	0	6	-4	0	3	-2
1FAK	T	10	LYS	NS	NS	96.4468	99.9714	-3.52462	-0.0352563	0.457094	0.473798	-0.0167044	-0.167091	0.810953	0.840589	-0.0296361	-0.296445	0	0	0	26.2383	1	9	5	7	4	8	10	4	0	3	8	8	1	9	4	7	10	2	3	3	-2	0	3	0	-4	2	2	-3
	T	12	THR	NS	NS	33.3359	78.4659	-45.1299	-0.575154	0.228328	0.537437	-0.309109	-3.93941	0.792948	1.86643	-1.07349	-13.6809	0	4	2	26.2383	1	9	5	7	4	8	10	4	0	3	8	8	1	9	4	7	10	2	3	3	-2	1	-1	-4	0	0	-3	-4
	T	13	ASN	NS	NS	0.718113	11.7815	-11.0634	-0.939048	0.00454502	0.0745667	-0.0700217	-5.94334	0.0103799	0.170296	-0.159916	-13.5734	0	3	1	26.2383	1	9	5	7	4	8	10	4	0	3	8	8	1	9	4	7	10	2	3	3	-6	-5	9	2	-7	-4	-4	-5
	T	15	LYS	HS	HS	9.53181	90.0933	-80.5614	-0.894201	0.0451745	0.426982	-0.381808	-4.23792	0.0801463	0.757531	-0.677385	-7.51871	2	28	1	26.2383	1	9	5	7	4	8	10	4	0	3	8	8	1	9	4	7	10	2	3	3	-4	1	1	-4	-6	4	0	-5
	T	17	ILE	NS	NS	10.5221	47.7897	-37.2676	-0.779825	0.0578136	0.262581	-0.204767	-4.28475	0.553569	2.51423	-1.96066	-41.0268	0	4	2	26.2383	1	9	5	7	4	8	10	4	0	3	8	8	1	9	4	7	10	2	3	3	-4	-6	-6	-6	-5	-4	-5	-7
	T	19	GLU	NS	NS	50.6433	69.7906	-19.1472	-0.274352	0.27674	0.381369	-0.10463	-1.49919	0.712251	0.981538	-0.269287	-3.85851	0	5	0	26.2383	1	9	5	7	4	8	10	4	0	3	8	8	1	9	4	7	10	2	3	3	-3	1	-2	-3	-4	5	2	-4
	T	37	SER	NS	NS	71.2003	110.602	-39.4012	-0.356245	0.583609	0.90657	-0.322961	-2.92004	1.98594	3.08492	-1.09899	-9.93646	0	7	1	26.2383	1	9	5	7	4	8	10	4	0	3	8	8	1	9	4	7	10	2	3	3	-2	2	2	-1	-4	3	-1	2
	T	41	LYS	NS	NS	56.6393	100.289	-43.6495	-0.435238	0.268433	0.475303	-0.20687	-2.06274	0.47624	0.843259	-0.367018	-3.65961	0	7	1	26.2383	1	9	5	7	4	8	10	4	0	3	8	8	1	9	4	7	10	2	3	3	-1	0	-2	-4	-6	4	1	-5
	T	42	SER	NS	NS	15.5692	34.1867	-18.6175	-0.544584	0.127616	0.280219	-0.152603	-4.4638	0.43426	0.953544	-0.519284	-15.1897	0	2	0	26.2383	1	9	5	7	4	8	10	4	0	3	8	8	1	9	4	7	10	2	3	3	-3	2	4	2	-5	0	1	-3
	T	43	LYS	NS	NS	24.6988	50.2559	-25.5571	-0.50854	0.117056	0.238179	-0.121124	-2.41014	0.207675	0.422566	-0.214892	-4.27595	1	10	0	26.2383	1	9	5	7	4	8	10	4	0	3	8	8	1	9	4	7	10	2	3	3	-3	-1	0	-1	-5	3	2	-3
	T	45	PHE	NS	NS	47.0809	140.416	-93.3352	-0.664704	0.215968	0.644111	-0.428143	-3.0491	2.16506	6.45716	-4.2921	-30.567	0	13	8	26.2383	1	9	5	7	4	8	10	4	0	3	8	8	1	9	4	7	10	2	3	3	-3	1	-2	-4	-4	0	-3	-4
	T	53	ASP	HS	HS	12.007	67.4884	-55.4813	-0.822087	0.0795168	0.446943	-0.367426	-5.44429	0.225164	1.26559	-1.04042	-15.4163	1	17	4	26.2383	1	9	5	7	4	8	10	4	0	3	8	8	1	9	4	7	10	2	3	3	-6	-6	3	8	-8	-4	0	-6
	T	123	GLU	NS	NS	66.3379	72.9809	-6.64305	-0.0910245	0.362502	0.398803	-0.0363008	-0.497402	0.932979	1.02641	-0.0934282	-1.28017	0	0	0	26.2383	1	9	5	7	4	8	10	4	0	3	8	8	1	9	4	7	10	2	3	3	-1	2	-1	-2	-4	3	0	-3
	T	128	LEU	NS	NS	9.68744	62.2566	-52.5691	-0.844395	0.0538191	0.34587	-0.292051	-4.69108	0.260742	1.67566	-1.41492	-22.7273	0	4	2	26.2383	1	9	5	7	4	8	10	4	0	3	8	8	1	9	4	7	10	2	3	3	0	-2	-3	-4	-4	0	-3	-3
	T	130	ARG	NS	NS	67.7601	141.781	-74.0212	-0.52208	0.281162	0.588304	-0.307142	-2.16631	0.769389	1.60987	-0.840482	-5.92802	1	34	2	26.2383	1	9	5	7	4	8	10	4	0	3	8	8	1	9	4	7	10	2	3	3	-3	5	1	-2	-5	-2	1	-4
	T	135	PHE	NS	NS	40.3854	77.5653	-37.1799	-0.479336	0.185254	0.355804	-0.17055	-2.19879	1.85716	3.56691	-1.70975	-22.0427	0	3	0	26.2383	1	9	5	7	4	8	10	4	0	3	8	8	1	9	4	7	10	2	3	3	-2	-1	2	-2	-4	2	-1	-3
	T	198	THR	NS	NS	25.5195	88.5099	-62.9904	-0.711677	0.174791	0.606232	-0.431441	-4.8745	0.607021	2.10535	-1.49833	-16.9284	3	10	0	26.2383	1	9	5	7	4	8	10	4	0	3	8	8	1	9	4	7	10	2	3	3	0	-1	-2	-2	-4	5	2	1
	T	202	VAL	NS	NS	33.1407	73.9344	-40.7937	-0.551755	0.207129	0.46209	-0.254961	-3.44847	1.25748	2.80534	-1.54786	-20.9356	0	2	2	26.2383	1	9	5	7	4	8	10	4	0	3	8	8	1	9	4	7	10	2	3	3	-1	1	-2	-3	-4	0	3	-4
1IAR	A	5	ILE	0.22	NS	41.05	114.232	-73.1823	-0.640644	0.225549	0.62765	-0.4021	-3.52002	0.976484	2.71732	-1.74084	-15.2394	0	11	3	7.55338	2	4	3	5	0	2	1	1	1	2	3	1	0	2	0	3	2	1	4	2	-1	-1	0	-1	-2	-2	-2	-3
	A	6	THR	1.17	NS	15.6469	33.4675	-17.8206	-0.532475	0.10717	0.229229	-0.122059	-3.64709	0.314782	0.673295	-0.358513	-10.7123	1	14	1	7.55338	2	4	3	5	0	2	1	1	1	2	3	1	0	2	0	3	2	1	4	2	1	-2	0	0	-2	-2	-2	-3
	A	8	GLN	-0.1	NS	48.366	62.7236	-14.3576	-0.228902	0.255905	0.331871	-0.0759659	-1.21112	0.529739	0.686993	-0.157254	-2.5071	0	0	0	7.55338	2	4	3	5	0	2	1	1	1	2	3	1	0	2	0	3	2	1	4	2	-2	3	-1	-2	-4	3	1	-2
	A	11	ILE	-0.22	NS	4.92871	28.7143	23.7856	0.828353	0.0403993	0.235363	0.194964	6.78978	0.113529	0.661411	0.547882	19.0805	0	0	0	7.55338	2	4	3	5	0	2	1	1	1	2	3	1	0	2	0	3	2	1	4	2	2	-1	0	0	-4	0	0	-2
	A	13	THR	0.07	NS	5.01399	12.2999	-7.28592	-0.592356	0.0343424	0.084246	-0.0499036	-4.05723	0.100871	0.247448	-0.146577	-11.9169	1	8	0	7.55338	2	4	3	5	0	2	1	1	1	2	3	1	0	2	0	3	2	1	4	2	-2	0	0	-2	0	-1	-3	-2
	A	15	ASN	0.97	NS	20.8752	61.6784	40.8032	0.661548	0.0911579	0.269338	0.17818	2.88886	0.574359	1.69702	1.12266	18.2018	0	0	0	7.55338	2	4	3	5	0	2	1	1	1	2	3	1	0	2	0	3	2	1	4	2	-6	-4	-4	1	-7	-5	-5	-7
	A	16	SER	-0.03	NS	44.4759	49.1452	4.66929	0.0950101	0.304629	0.336611	0.0319814	0.650754	0.89476	0.988696	0.0939361	1.9114	0	0	0	7.55338	2	4	3	5	0	2	1	1	1	2	3	1	0	2	0	3	2	1	4	2	-2	0	1	-3	-3	2	-1	-3
	A	19	GLU	-0.18	NS	0	132.711	132.711	1	0	0.737284	0.737284	5.55556	0	3.94574	3.94574	29.7318	0	0	0	7.55338	2	4	3	5	0	2	1	1	1	2	3	1	0	2	0	3	2	1	4	2	-4	-2	-5	-6	-3	-4	-3	-5
	A	77	LYS	-0.32	NS	4.28584	100.081	95.7955	0.957176	0.0351298	0.820339	0.785209	7.84571	0.0987208	2.30529	2.20657	22.0478	0	0	0	7.55338	2	4	3	5	0	2	1	1	1	2	3	1	0	2	0	3	2	1	4	2	-3	4	2	-2	-1	0	1	-3
	A	78	GLN	0.15	NS	47.4386	59.0218	-11.5832	-0.196253	0.250998	0.312284	-0.0612867	-1.03837	0.519581	0.646448	-0.126867	-2.1495	1	9	0	7.55338	2	4	3	5	0	2	1	1	1	2	3	1	0	2	0	3	2	1	4	2	-2	-1	-2	0	7	0	-2	0
	A	81	ARG	0.12	NS	69.7834	117.844	-48.0605	-0.407832	0.289558	0.488979	-0.199421	-1.69225	0.875832	1.47903	-0.603195	-5.11859	2	13	0	7.55338	2	4	3	5	0	2	1	1	1	2	3	1	0	2	0	3	2	1	4	2	-1	3	2	-2	-4	1	0	-1
	A	82	PHE	0.48	NS	14.25	21.2543	-7.00424	-0.329545	0.065367	0.0974966	-0.0321296	-1.51168	0.352783	0.526184	-0.173402	-8.15845	0	0	0	7.55338	2	4	3	5	0	2	1	1	1	2	3	1	0	2	0	3	2	1	4	2	-1	-1	0	0	0	0	1	-3
	A	84	LYS	-0.9	NS	108.823	48.8811	59.9419	1.22628	0.499188	0.224225	0.274963	5.62514	2.69409	1.21013	1.48396	30.3586	0	0	0	7.55338	2	4	3	5	0	2	1	1	1	2	3	1	0	2	0	3	2	1	4	2	0	-1	0	1	1	0	0	-1
	A	85	ARG	0.34	NS	9.21831	94.9733	-85.755	-0.902938	0.0382503	0.39408	-0.35583	-3.74663	0.115697	1.19198	-1.07629	-11.3325	2	42	4	7.55338	2	4	3	5	0	2	1	1	1	2	3	1	0	2	0	3	2	1	4	2	0	2	0	-2	-3	-1	-1	4
	A	88	ARG	0.42	NS	34.0995	159.23	-125.13	-0.785847	0.141492	0.660703	-0.519212	-3.26077	0.427974	1.99845	-1.57047	-9.86295	2	32	3	7.55338	2	4	3	5	0	2	1	1	1	2	3	1	0	2	0	3	2	1	4	2	-3	6	-3	-2	-4	0	-2	-4
	A	89	ASN	3.74	HS	0.656153	35.2103	-34.5541	-0.981365	0.00415287	0.22285	-0.218697	-6.21117	0.00894694	0.480108	-0.471161	-13.3813	2	28	2	7.55338	2	4	3	5	0	2	1	1	1	2	3	1	0	2	0	3	2	1	4	2	-1	-2	7	-1	-4	-2	-1	0
	A	91	TRP	1.55	NS	33.1525	69.3801	-36.2276	-0.522162	0.128002	0.267877	-0.139875	-2.01607	0.703355	1.47195	-0.768597	-11.0781	0	4	2	7.55338	2	4	3	5	0	2	1	1	1	2	3	1	0	2	0	3	2	1	4	2	-1	2	0	-2	2	1	-1	-3
1JCK	B	20	THR	1.65	NS	18.632	85.109	-66.477	-0.781081	0.127617	0.582938	-0.455322	-5.34987	0.415439	1.89768	-1.48224	-17.4158	1	19	0	8.35879	1	0	5	0	0	2	2	4	0	0	1	3	0	1	1	3	4	0	4	2	0	0	1	-2	-2	-1	-2	1
	B	26	TYR	1.77	NS	51.43	82.5689	-31.1389	-0.377126	0.224585	0.360563	-0.135978	-1.64684	1.67896	2.6955	-1.01655	-12.3115	0	7	4	8.35879	1	0	5	0	0	2	2	4	0	0	1	3	0	1	1	3	4	0	4	2	-1	-2	4	0	0	0	-2	-2
	B	60	ASN	1.64	NS	32.9611	79.0536	-46.0925	-0.583054	0.208615	0.50034	-0.291725	-3.69021	0.54373	1.30408	-0.760347	-9.61812	0	11	0	8.35879	1	0	5	0	0	2	2	4	0	0	1	3	0	1	1	3	4	0	4	2	-1	-1	3	0	-2	1	1	0
	B	90	TYR	2.89	HS	8.65695	43.8741	-35.2171	-0.802686	0.0378033	0.19159	-0.153787	-3.50518	0.282611	1.43229	-1.14968	-26.2041	0	6	2	8.35879	1	0	5	0	0	2	2	4	0	0	1	3	0	1	1	3	4	0	4	2	-1	-2	0	-3	-3	-1	-2	2
	B	91	VAL	2.22	HS	21.465	88.8278	-67.3629	-0.758353	0.134156	0.555174	-0.421018	-4.73971	0.831787	3.44216	-2.61037	-29.3869	0	9	4	8.35879	1	0	5	0	0	2	2	4	0	0	1	3	0	1	1	3	4	0	4	2	0	-2	1	0	-2	-2	-1	0
	B	103	LYS	0.67	NS	8.59467	47.5255	-38.9309	-0.819157	0.040733	0.225239	-0.184506	-3.88226	0.0991272	0.548139	-0.449012	-9.44781	2	18	1	8.35879	1	0	5	0	0	2	2	4	0	0	1	3	0	1	1	3	4	0	4	2	0	0	2	0	-2	1	2	3
	B	176	PHE	1.9	NS	108.313	153.479	-45.1653	-0.294277	0.496851	0.704031	-0.20718	-1.3499	2.65997	3.76915	-1.10917	-7.22689	0	11	0	8.35879	1	0	5	0	0	2	2	4	0	0	1	3	0	1	1	3	4	0	4	2	-2	0	3	-2	-3	-1	-2	-2
1GCQ	C	608	PRO	0.12	NS	26.0848	83.7406	-57.6558	-0.688505	0.182411	0.585599	-0.403188	-4.81472	0.553612	1.77727	-1.22366	-14.6125	1	18	4	5.30786	1	0	3	1	0	1	2	1	1	1	0	0	0	2	5	0	0	2	1	0	1	-2	-1	-2	-3	2	-2	-2
	C	609	PRO	0.09	NS	6.73548	9.94986	-3.21438	-0.323058	0.0471013	0.0695795	-0.0224782	-2.25914	0.142951	0.211172	-0.0682205	-6.85643	1	7	0	5.30786	1	0	3	1	0	1	2	1	1	1	0	0	0	2	5	0	0	2	1	0	-3	-4	-4	-3	-4	-3	-3	-4
	C	657	PRO	1.32	NS	81.1999	81.1999	0	0	0.567832	0.567832	0	0	1.72335	1.72335	0	0	0	0	0	5.30786	1	0	3	1	0	1	2	1	1	1	0	0	0	2	5	0	0	2	1	0	-3	-4	-4	-3	-5	-3	-3	-4
1AK4	D	85	PRO	0.65	NS	72.576	106.223	-33.6466	-0.316756	0.507524	0.742815	-0.235291	-2.21507	1.15012	1.68333	-0.533203	-5.01968	0	5	2	7.51842	4	3	3	0	0	3	0	2	3	2	1	0	1	2	3	0	1	1	0	1	-1	-2	-2	-1	-3	-1	-1	-2
	D	86	VAL	0.59	NS	39.8789	85.8183	-45.9394	-0.53531	0.249243	0.536364	-0.287121	-3.34568	1.80858	3.89201	-2.08343	-24.2772	0	3	2	7.51842	4	3	3	0	0	3	0	2	3	2	1	0	1	2	3	0	1	1	0	1	0	-3	-3	-3	-1	-2	-2	-3
	D	87	HIS	0.92	NS	91.2321	148.527	-57.2953	-0.385756	0.470269	0.765606	-0.295337	-1.98843	1.65471	2.6939	-1.03919	-6.99659	1	17	1	7.51842	4	3	3	0	0	3	0	2	3	2	1	0	1	2	3	0	1	1	0	1	-2	0	1	-1	-3	0	0	-2
	D	89	GLY	2.03	HS	10.7454	60.2799	-49.5345	-0.821742	0.126417	0.709175	-0.582759	-9.66755	0.430796	2.41669	-1.9859	-32.9446	1	19	1	7.51842	4	3	3	0	0	3	0	2	3	2	1	0	1	2	3	0	1	1	0	1	0	-2	0	-1	-3	-2	-2	6
	D	90	PRO	2.12	HS	0.483051	131.111	-130.628	-0.996316	0.00337798	0.916858	-0.91348	-6.96724	0.00765499	2.07773	-2.07008	-15.7888	2	40	13	7.51842	4	3	3	0	0	3	0	2	3	2	1	0	1	2	3	0	1	1	0	1	-1	-2	-2	-1	-3	-1	-1	-2
	D	91	ILE	0.1	NS	66.9681	97.0388	-30.0707	-0.309883	0.367957	0.53318	-0.165223	-1.70265	3.03486	4.3976	-1.36274	-14.0433	0	10	2	7.51842	4	3	3	0	0	3	0	2	3	2	1	0	1	2	3	0	1	1	0	1	-1	-3	-3	-3	-1	-3	-3	-4
	D	93	PRO	0.28	NS	71.2919	125.758	-54.466	-0.433102	0.498545	0.879426	-0.380881	-3.02868	1.12977	1.99291	-0.863131	-6.86343	0	6	5	7.51842	4	3	3	0	0	3	0	2	3	2	1	0	1	2	3	0	1	1	0	1	-1	-2	-2	-1	-3	-1	-1	-2
2I9B	E	137	ARG	-0.288	NS	272.543	281.659	-9.11636	-0.0323667	1.13088	1.16871	-0.0378272	-0.134302	2.97329	3.07274	-0.0994545	-0.353103	0	0	0	14.7525	1	3	5	4	3	1	4	1	3	1	8	8	0	2	2	3	7	1	3	4	-1	0	0	0	-3	0	0	-1
	E	139	LYS	0.674	NS	120.233	168.077	-47.8437	-0.284653	0.569827	0.796574	-0.226747	-1.34907	1.26441	1.76754	-0.503137	-2.99349	1	26	0	14.7525	1	3	5	4	3	1	4	1	3	1	8	8	0	2	2	3	7	1	3	4	0	1	0	-1	-3	1	0	0
	E	142	ARG	0.363	NS	99.9302	90.5959	9.33424	0.103032	0.661789	0.599973	0.0618162	0.682329	1.54875	1.40408	0.144665	1.59681	0	0	0	14.7525	1	3	5	4	3	1	4	1	3	1	8	8	0	2	2	3	7	1	3	4	-1	0	3	3	2	-1	-2	-1
	E	143	HIS	0.661	NS	61.6222	10.9505	50.6717	4.62733	0.440158	0.078218	0.36194	33.0523	3.46766	0.616217	2.85144	260.393	0	0	0	14.7525	1	3	5	4	3	1	4	1	3	1	8	8	0	2	2	3	7	1	3	4	-3	-7	-3	-7	11	1	-6	-3
	E	145	ARG	0.42	NS	76.7825	10.7493	66.0331	6.143	0.47989	0.0671834	0.412707	38.3937	2.53811	0.355329	2.18278	203.062	0	0	0	14.7525	1	3	5	4	3	1	4	1	3	1	8	8	0	2	2	3	7	1	3	4	-1	-2	0	-1	-3	0	1	1
1UUZ	D	64	CYS	0.65	NS	0	0	0	0	0	0	0	0	0	0	0	0	1	20	3	9.81078	3	5	6	4	1	2	2	3	1	0	1	2	1	4	5	4	1	1	0	1	-4	-7	-6	-7	12	-6	-7	-6
3BP8	A	136	PHE	0.709	NS	2.78937	30.7246	-27.9353	-0.909214	0.0127953	0.140939	-0.128143	-4.17071	0.110149	1.21328	-1.10313	-35.9038	0	17	11	8.34559	3	3	0	1	1	3	1	4	3	4	3	2	0	1	0	2	3	1	0	4	-4	-5	-5	-6	-5	-5	-5	-5
2WPT	B	54	ARG	0.87	NS	49.3173	68.7832	-19.4659	-0.283003	0.204636	0.285408	-0.0807713	-1.17429	0.584945	0.815827	-0.230882	-3.35666	2	15	0	11.6192	3	3	4	4	1	1	3	3	0	3	0	3	0	1	4	5	2	0	4	2	-4	8	-4	-3	-6	-1	-2	-5
	B	72	ASN	0.7	NS	20.5659	85.772	-65.2061	-0.760226	0.130164	0.542861	-0.412697	-4.81155	0.380978	1.5889	-1.20792	-14.083	3	32	2	11.6192	3	3	4	4	1	1	3	3	0	3	0	3	0	1	4	5	2	0	4	2	-1	0	3	1	-3	-2	-2	0
	B	74	SER	-0.13	NS	6.86176	75.9972	-69.1355	-0.90971	0.056244	0.622928	-0.566684	-7.45664	0.231306	2.56182	-2.33051	-30.6657	0	18	4	11.6192	3	3	4	4	1	1	3	3	0	3	0	3	0	1	4	5	2	0	4	2	1	1	1	0	-3	1	-1	2
	B	75	ASN	1.25	NS	1.50004	22.5434	-21.0433	-0.93346	0.00949394	0.14268	-0.133186	-5.90797	0.0277879	0.417609	-0.389822	-17.2921	0	18	3	11.6192	3	3	4	4	1	1	3	3	0	3	0	3	0	1	4	5	2	0	4	2	-3	-3	8	1	-6	-3	-2	-3
	B	77	SER	-0.46	NS	28.9999	60.6419	-31.642	-0.521785	0.237704	0.497065	-0.259361	-4.27693	0.977567	2.0442	-1.06663	-17.589	1	12	3	11.6192	3	3	4	4	1	1	3	3	0	3	0	3	0	1	4	5	2	0	4	2	0	1	1	0	-3	1	1	2
	B	78	SER	-0.09	NS	1.71433	19.9732	-18.2589	-0.914168	0.0140519	0.163715	-0.149663	-7.49318	0.0577891	0.673285	-0.615495	-30.816	0	6	1	11.6192	3	3	4	4	1	1	3	3	0	3	0	3	0	1	4	5	2	0	4	2	-1	4	3	0	-3	0	1	-1
	B	84	SER	-0.07	NS	1.50004	6.0989	-4.59885	-0.754047	0.0122954	0.049991	-0.0376955	-6.18071	0.0505655	0.20559	-0.155024	-25.4184	1	6	0	11.6192	3	3	4	4	1	1	3	3	0	3	0	3	0	1	4	5	2	0	4	2	6	-4	-4	-4	-4	-4	-4	-2
	B	86	PHE	1.05	NS	4.10594	97.5076	-93.4016	-0.957891	0.0188346	0.447282	-0.428448	-4.394	0.306489	7.27848	-6.97199	-71.5021	0	23	13	11.6192	3	3	4	4	1	1	3	3	0	3	0	3	0	1	4	5	2	0	4	2	-1	2	-3	-4	-4	-2	-3	-4
	B	87	THR	0.38	NS	0.214292	10.2351	-10.0208	-0.979063	0.00146775	0.0701036	-0.0686358	-6.70591	0.00795895	0.380139	-0.372181	-36.3631	0	6	2	11.6192	3	3	4	4	1	1	3	3	0	3	0	3	0	1	4	5	2	0	4	2	4	-4	-4	-4	-1	-3	-3	-3
	B	92	GLN	0.38	NS	13.1879	25.414	-12.2261	-0.481077	0.0697772	0.134465	-0.0646882	-2.54538	0.158644	0.305717	-0.147074	-5.78712	3	8	0	11.6192	3	3	4	4	1	1	3	3	0	3	0	3	0	1	4	5	2	0	4	2	-1	3	-2	-3	-5	5	-1	-4
	B	97	LYS	0.65	NS	6.30656	66.0306	-59.7241	-0.90449	0.0298889	0.312941	-0.283052	-4.28668	0.0617292	0.646314	-0.584585	-8.85324	1	16	0	11.6192	3	3	4	4	1	1	3	3	0	3	0	3	0	1	4	5	2	0	4	2	-1	2	-1	0	-3	0	1	-1
	B	98	VAL	0.26	NS	27.5067	34.994	-7.48729	-0.213959	0.171917	0.218712	-0.0467956	-1.33725	1.29431	1.64662	-0.352309	-10.0677	0	0	0	11.6192	3	3	4	4	1	1	3	3	0	3	0	3	0	1	4	5	2	0	4	2	-1	3	-2	-3	-4	0	-1	-3
	A	30	GLU	1.73	NS	38.464	164.835	-126.371	-0.766652	0.210186	0.900738	-0.690553	-4.18935	0.515725	2.21011	-1.69438	-10.2793	3	46	12	11.6192	3	3	4	4	1	1	3	3	0	3	0	3	0	1	4	5	2	0	4	2	-3	-3	-2	4	-7	-1	6	-4
	A	37	VAL	3.81	HS	0.966103	23.428	-22.4619	-0.958763	0.00603814	0.146425	-0.140387	-5.99227	0.0454593	1.10239	-1.05693	-45.1139	0	3	3	11.6192	3	3	4	4	1	1	3	3	0	3	0	3	0	1	4	5	2	0	4	2	-1	-4	-5	-5	-3	-2	-3	-5
	A	41	GLU	2.93	HS	20.3756	67.2346	-46.8589	-0.696947	0.111342	0.367402	-0.25606	-3.80846	0.273196	0.901481	-0.628285	-9.34467	3	23	0	11.6192	3	3	4	4	1	1	3	3	0	3	0	3	0	1	4	5	2	0	4	2	-1	0	1	1	1	-1	3	-3
	A	50	SER	2.42	HS	0	39.3368	-39.3368	-1	0	0.322433	-0.322433	-8.19672	0	1.32602	-1.32602	-33.7093	3	13	0	11.6192	3	3	4	4	1	1	3	3	0	3	0	3	0	1	4	5	2	0	4	2	0	-1	2	-2	-3	-2	-3	-1
	A	56	PRO	2.92	HS	33.8015	35.0091	-1.20763	-0.0344948	0.236374	0.244819	-0.00844497	-0.241222	0.640016	0.662882	-0.022866	-0.653143	0	3	0	11.6192	3	3	4	4	1	1	3	3	0	3	0	3	0	1	4	5	2	0	4	2	-1	-5	-3	-5	-3	-4	-4	-5
2PCC	A	34	ASP	-0.89	NS	27.7468	68.2859	-40.5391	-0.593667	0.183754	0.452225	-0.268471	-3.93157	0.454851	1.11941	-0.664554	-9.73193	0	7	0	8.79656	3	2	4	2	1	2	3	1	0	0	1	5	0	1	0	0	2	0	2	2	-1	-2	-1	4	-4	-1	1	0
	A	197	VAL	2.09	HS	2.78937	36.8445	-34.0551	-0.924293	0.0174336	0.230278	-0.212844	-5.77683	0.100537	1.32798	-1.22745	-33.3142	0	6	2	8.79656	3	2	4	2	1	2	3	1	0	0	1	5	0	1	0	0	2	0	2	2	-1	2	-2	-3	-3	-1	-2	-3
	A	290	GLU	6.18	HS	96.4179	146.883	-50.4653	-0.343574	0.526874	0.802641	-0.275767	-1.87746	1.22	1.85855	-0.638549	-4.34733	2	17	0	8.79656	3	2	4	2	1	2	3	1	0	0	1	5	0	1	0	0	2	0	2	2	-1	-2	3	5	-4	0	3	-3
	B	87	LYS	0.901	NS	75.0249	141.819	-66.7943	-0.470982	0.355568	0.672129	-0.316561	-2.23214	0.65976	1.24714	-0.587381	-4.14176	1	12	0	8.79656	3	2	4	2	1	2	3	1	0	0	1	5	0	1	0	0	2	0	2	2	-2	1	-1	-2	-5	0	-1	-3
2JEL	P	62	THR	0	NS	39.2949	39.2949	0	0	0.269143	0.269143	0	0	0.837671	0.837671	0	0	0	0	0	11.5284	1	0	2	1	0	4	6	5	4	1	1	3	3	2	0	5	6	0	6	2	-1	-1	0	-3	-3	-2	-2	-2
	P	68	GLU	0.41	NS	134.745	195.4	-60.6553	-0.310416	0.736312	1.06776	-0.33145	-1.69626	1.81533	2.63249	-0.817167	-4.18201	0	5	1	11.5284	1	0	2	1	0	4	6	5	4	1	1	3	3	2	0	5	6	0	6	2	0	-1	0	2	-4	0	4	-2
	P	70	GLU	2.72	HS	1.28575	39.3967	-38.1109	-0.967364	0.00702596	0.215283	-0.208257	-5.28614	0.017322	0.530764	-0.513442	-13.0326	1	9	0	11.5284	1	0	2	1	0	4	6	5	4	1	1	3	3	2	0	5	6	0	6	2	2	-3	-3	-1	-5	0	7	-4
	P	76	HIS	-0.41	NS	55.812	67.3221	-11.5102	-0.170971	0.287691	0.347021	-0.0593308	-0.881296	1.23814	1.49348	-0.255343	-3.79285	2	5	0	11.5284	1	0	2	1	0	4	6	5	4	1	1	3	3	2	0	5	6	0	6	2	3	0	-1	-2	-2	-1	1	-1
	P	83	GLU	0	NS	143.413	143.413	0	0	0.783676	0.783676	0	0	1.9321	1.9321	0	0	0	0	0	11.5284	1	0	2	1	0	4	6	5	4	1	1	3	3	2	0	5	6	0	6	2	-2	0	3	1	-4	1	3	-2
2O3B	B	24	GLU	5.45	HS	0.678961	102.151	-101.472	-0.993353	0.00371017	0.558203	-0.554492	-5.42816	0.00798423	1.20124	-1.19326	-11.6813	3	43	1	11.3493	1	6	2	2	0	2	8	1	1	0	0	2	1	1	3	5	2	1	3	2	-4	-3	0	2	1	-1	7	-4
	B	74	GLN	3.22	HS	58.3344	76.4721	-18.1377	-0.237181	0.308648	0.404614	-0.0959668	-1.25492	0.898513	1.17788	-0.279372	-3.65325	0	0	0	11.3493	1	6	2	2	0	2	8	1	1	0	0	2	1	1	3	5	2	1	3	2	1	0	0	0	0	2	2	-2
	B	76	TRP	4.06	HS	43.3486	138.55	-95.2014	-0.687127	0.167369	0.534942	-0.367573	-2.653	2.73554	8.74327	-6.00773	-43.3615	0	22	17	11.3493	1	6	2	2	0	2	8	1	1	0	0	2	1	1	3	5	2	1	3	2	-2	-4	-2	0	-4	-1	0	0
2BTF	P	59	PHE	4.27	HS	7.69665	8.12523	-0.428583	-0.0527472	0.0353057	0.0372717	-0.00196598	-0.24196	0.429456	0.45337	-0.023914	-2.94317	0	26	7	12.5486	1	5	3	3	3	0	5	4	3	3	1	6	3	2	1	3	3	0	4	4	-2	-2	-2	-4	-3	-3	-3	-1
	P	125	LYS	0	NS	0	30.5491	-30.5491	-1	0	0.193349	-0.193349	-6.32911	0	0.602249	-0.602249	-19.7141	1	17	0	12.5486	1	5	3	3	3	0	5	4	3	3	1	6	3	2	1	3	3	0	4	4	-1	-2	8	-1	-5	-3	-3	-4
1XD3	B	6	LYS	1.64	NS	68.9669	74.1807	-5.21382	-0.0702854	0.326857	0.351567	-0.0247101	-0.333106	0.766603	0.824558	-0.0579544	-0.78126	0	0	0	8.94315	3	3	2	2	0	4	4	3	1	2	4	3	3	1	2	0	3	0	1	2	-1	2	0	-1	-3	1	1	-2
	B	8	LEU	2.1	HS	14.6376	168.475	-153.838	-0.913117	0.0813199	0.935974	-0.854655	-5.07287	1.53355	17.6509	-16.1173	-95.6657	0	14	5	8.94315	3	3	2	2	0	4	4	3	1	2	4	3	3	1	2	0	3	0	1	2	-1	-2	-3	-4	-1	-2	-3	-4
	B	24	GLU	1.59	NS	109.301	109.301	0	0	0.597273	0.597273	0	0	1.21143	1.21143	0	0	0	0	0	8.94315	3	3	2	2	0	4	4	3	1	2	4	3	3	1	2	0	3	0	1	2	-1	-1	0	4	-4	1	4	-2
	B	27	LYS	0.46	NS	11.8657	15.3652	-3.49948	-0.227754	0.0562357	0.0728209	-0.0165852	-1.0794	0.131894	0.170793	-0.0388986	-2.5316	0	2	0	8.94315	3	3	2	2	0	4	4	3	1	2	4	3	3	1	2	0	3	0	1	2	-1	2	0	-1	-3	1	1	-2
	B	39	ASP	1.34	NS	85.5055	137.073	-51.5676	-0.376205	0.566262	0.907769	-0.341507	-2.49142	1.11032	1.77994	-0.669624	-4.88516	1	10	1	8.94315	3	3	2	2	0	4	4	3	1	2	4	3	3	1	2	0	3	0	1	2	-2	-2	1	6	-3	0	2	-1
	B	44	ILE	2.47	HS	0.483051	28.7416	-28.2585	-0.983193	0.00265413	0.157921	-0.155266	-5.40216	0.0535336	3.18525	-3.13172	-108.961	0	7	6	8.94315	3	3	2	2	0	4	4	3	1	2	4	3	3	1	2	0	3	0	1	2	-1	-3	-3	-3	-1	-3	-3	-4
	B	51	GLU	-0.24	NS	118.666	118.666	0	0	0.648448	0.648448	0	0	1.31522	1.31522	0	0	0	0	0	8.94315	3	3	2	2	0	4	4	3	1	2	4	3	3	1	2	0	3	0	1	2	-1	0	0	2	-4	2	5	-2
	B	52	ASP	-0.06	NS	61.833	61.833	0	0	0.40949	0.40949	0	0	0.802924	0.802924	0	0	0	0	0	8.94315	3	3	2	2	0	4	4	3	1	2	4	3	3	1	2	0	3	0	1	2	-2	-2	1	6	-3	0	2	-1
	B	58	ASP	-0.41	NS	74.9548	74.9548	0	0	0.49639	0.49639	0	0	0.973315	0.973315	0	0	0	0	0	8.94315	3	3	2	2	0	4	4	3	1	2	4	3	3	1	2	0	3	0	1	2	-2	-2	1	6	-3	0	2	-1
1S1Q	A	43	VAL	1.21	NS	16.8523	99.0587	-82.2063	-0.829875	0.105327	0.619117	-0.51379	-5.18672	0.670322	3.94018	-3.26986	-33.0093	1	18	3	9.32043	2	1	3	1	0	2	1	2	1	2	1	3	1	3	1	3	3	1	1	2	-2	-3	-3	-4	-3	-3	-3	-4
	A	44	PHE	0.196	NS	71.2501	74.893	-3.64297	-0.0486423	0.326835	0.343546	-0.0167109	-0.22313	1.65768	1.74243	-0.0847559	-1.13169	0	2	0	9.32043	2	1	3	1	0	2	1	2	1	2	1	3	1	3	1	3	3	1	1	2	-3	-4	-4	-4	-2	-3	-4	-4
	A	45	ASN	1.21	NS	73.4129	172.896	-99.4831	-0.575393	0.464638	1.09428	-0.62964	-3.64173	1.23458	2.90758	-1.673	-9.67634	0	26	4	9.32043	2	1	3	1	0	2	1	2	1	2	1	3	1	3	1	3	3	1	1	2	-2	-1	6	1	-4	-1	0	-3
	A	46	ASP	0.949	NS	77.612	123.604	-45.9923	-0.372093	0.513987	0.818571	-0.304585	-2.46419	0.985063	1.5688	-0.583742	-4.72266	0	4	2	9.32043	2	1	3	1	0	2	1	2	1	2	1	3	1	3	1	3	3	1	1	2	-3	-4	3	7	-5	-3	-1	-2
	A	75	TRP	0.276	NS	21.5548	30.5866	-9.03176	-0.295285	0.0832233	0.118095	-0.0348717	-1.1401	0.916519	1.30055	-0.384033	-12.5556	0	1	0	9.32043	2	1	3	1	0	2	1	2	1	2	1	3	1	3	1	3	3	1	1	2	-5	-5	-5	-6	-5	-5	-5	-5
	A	88	PHE	0.762	NS	7.00424	30.6738	-23.6695	-0.771654	0.0321296	0.140705	-0.108576	-3.5397	0.162958	0.713644	-0.550686	-17.953	0	3	3	9.32043	2	1	3	1	0	2	1	2	1	2	1	3	1	3	1	3	3	1	1	2	-3	-3	-3	-4	-4	-3	-4	-4
1LFD	A	20	ARG	1.13	NS	94.2748	108.71	-14.4354	-0.132788	0.391182	0.45108	-0.0598978	-0.550986	0.931616	1.07426	-0.142649	-1.3122	0	6	0	7.22725	0	2	3	4	0	1	1	1	0	4	2	3	2	0	1	2	1	0	3	0	-3	7	-2	-3	-5	0	-1	-4
	A	32	LYS	1.32	NS	15.4382	66.8042	-51.366	-0.768903	0.073167	0.316608	-0.243441	-3.64409	0.199951	0.865228	-0.665277	-9.95861	0	16	3	7.22725	0	2	3	4	0	1	1	1	0	4	2	3	2	0	1	2	1	0	3	0	-2	2	-1	-2	-4	0	0	-3
	A	48	LYS	0.26	NS	0	73.0646	73.0646	1	0	0.859584	0.859584	11.7647	0	2.08404	2.08404	28.5232	0	0	0	7.22725	0	2	3	4	0	1	1	1	0	4	2	3	2	0	1	2	1	0	3	0	1	-3	-1	-2	-1	-2	-3	6
	A	51	ASP	-0.58	NS	55.0472	70.6668	-15.6196	-0.221032	0.364551	0.467992	-0.103441	-1.46379	0.727808	0.934324	-0.206516	-2.92239	1	7	0	7.22725	0	2	3	4	0	1	1	1	0	4	2	3	2	0	1	2	1	0	3	0	0	-1	-1	2	-1	2	3	-2
	A	52	LYS	1.17	NS	14.5007	96.0833	-81.5825	-0.849082	0.0687238	0.455371	-0.386647	-4.02408	0.187809	1.24444	-1.05663	-10.9971	2	25	1	7.22725	0	2	3	4	0	1	1	1	0	4	2	3	2	0	1	2	1	0	3	0	-2	1	-1	-2	-5	0	0	-3
	A	56	ASP	-0.28	NS	96.6101	104.11	-7.50021	-0.072041	0.639802	0.689472	-0.0496703	-0.477093	1.27733	1.3765	-0.0991644	-0.952493	0	1	0	7.22725	0	2	3	4	0	1	1	1	0	4	2	3	2	0	1	2	1	0	3	0	-1	-1	-1	4	-3	1	5	-2
	A	57	GLU	-0.25	NS	74.6429	181.171	106.528	0.587997	0.511253	1.2409	0.729643	4.02738	1.66505	4.04134	2.3763	13.1163	0	0	0	7.22725	0	2	3	4	0	1	1	1	0	4	2	3	2	0	1	2	1	0	3	0	1	-1	0	-1	-2	4	1	-2
1KTZ	A	25	ARG	1.48	NS	104.012	134.851	-30.8392	-0.228691	0.431585	0.559548	-0.127963	-0.948924	1.01813	1.32	-0.301871	-2.23855	2	18	0	5.45201	0	2	0	2	1	0	2	1	1	2	1	1	0	1	0	2	1	1	2	2	-2	6	-1	-2	-3	1	0	-2
	A	94	ARG	2.87	HS	145.691	229.294	-83.6034	-0.364612	0.604527	0.951429	-0.346902	-1.51291	1.42611	2.24446	-0.818358	-3.56903	2	34	3	5.45201	0	2	0	2	1	0	2	1	1	2	1	1	0	1	0	2	1	1	2	2	-2	5	1	-2	-4	0	0	1
	B	27	LEU	2.26	HS	40.2873	76.5161	-36.2288	-0.47348	0.223818	0.42509	-0.201271	-2.63044	0.774261	1.47053	-0.696264	-9.09957	0	2	1	5.45201	0	2	0	2	1	0	2	1	1	2	1	1	0	1	0	2	1	1	2	2	-3	-4	-5	-5	-3	-4	-4	-5
	B	30	PHE	2.98	HS	14.9674	72.171	-57.2036	-0.792612	0.0686579	0.33106	-0.262402	-3.63583	0.299462	1.44397	-1.14451	-15.8582	0	21	7	5.45201	0	2	0	2	1	0	2	1	1	2	1	1	0	1	0	2	1	1	2	2	-4	-5	-5	-6	-4	-5	-5	-5
	B	32	ASP	1.52	NS	42.2785	78.7354	-36.4568	-0.46303	0.27999	0.521426	-0.241436	-3.06642	0.605928	1.12842	-0.522493	-6.63607	2	16	0	5.45201	0	2	0	2	1	0	2	1	1	2	1	1	0	1	0	2	1	1	2	2	-4	-3	0	8	-6	-2	1	-3
	B	47	ASN	0.285	NS	137.91	137.91	0	0	0.872849	0.872849	0	0	1.87907	1.87907	0	0	0	0	0	5.45201	0	2	0	2	1	0	2	1	1	2	1	1	0	1	0	2	1	1	2	2	-2	-2	7	1	-4	-1	1	-2
	B	49	SER	0.326	NS	74.6113	108.929	-34.3175	-0.315045	0.611568	0.892859	-0.281291	-2.58234	1.32125	1.92896	-0.607711	-5.57897	0	7	1	5.45201	0	2	0	2	1	0	2	1	1	2	1	1	0	1	0	2	1	1	2	2	-1	-1	4	2	-3	-1	0	0
	B	50	ILE	1.9	NS	21.0127	79.4619	-58.4492	-0.735562	0.115455	0.436604	-0.321149	-4.04155	0.691417	2.61467	-1.92325	-24.2034	0	7	4	5.45201	0	2	0	2	1	0	2	1	1	2	1	1	0	1	0	2	1	1	2	2	-3	3	-4	-4	-3	-3	-3	-5
	B	51	THR	1.95	NS	7.41546	53.7577	-46.3422	-0.862058	0.0507908	0.368203	-0.317412	-5.9045	0.142662	1.03421	-0.891552	-16.5846	0	11	0	5.45201	0	2	0	2	1	0	2	1	1	2	1	1	0	1	0	2	1	1	2	2	-1	-3	1	-2	-3	-2	-2	-3
	B	52	SER	0.216	NS	0	29.0526	-29.0526	-1	0	0.238136	-0.238136	-8.19672	0	0.514478	-0.514478	-17.7085	2	18	1	5.45201	0	2	0	2	1	0	2	1	1	2	1	1	0	1	0	2	1	1	2	2	2	-3	-1	-2	-3	-2	-2	-2
	B	53	ILE	1.37	NS	54.3433	143.356	-89.0123	-0.62092	0.298589	0.787668	-0.489079	-3.41165	1.78815	4.71707	-2.92892	-20.4312	2	17	2	5.45201	0	2	0	2	1	0	2	1	1	2	1	1	0	1	0	2	1	1	2	2	-3	-3	-4	-4	-3	-4	-4	-5
	B	55	GLU	1.66	NS	123.019	163.28	-40.2612	-0.246578	0.672233	0.89224	-0.220007	-1.34742	1.38021	1.83192	-0.45171	-2.76648	0	7	2	5.45201	0	2	0	2	1	0	2	1	1	2	1	1	0	1	0	2	1	1	2	2	0	-2	-1	0	-3	0	4	-2
	B	62	VAL	0.648	NS	0.241526	0.241526	0	0	0.00150954	0.00150954	0	0	0.00702726	0.00702726	0	0	0	0	0	5.45201	0	2	0	2	1	0	2	1	1	2	1	1	0	1	0	2	1	1	2	2	0	-3	-4	-4	-2	-2	-3	-3
	B	75	GLU	1.52	NS	16.4804	16.4804	0	0	0.0900568	0.0900568	0	0	0.184902	0.184902	0	0	0	0	0	5.45201	0	2	0	2	1	0	2	1	1	2	1	1	0	1	0	2	1	1	2	2	-2	1	0	2	-5	2	6	-3
	B	77	VAL	0.415	NS	2.63397	5.04923	-2.41526	-0.478341	0.0164623	0.0315577	-0.0150954	-2.98963	0.0766362	0.146909	-0.0702725	-13.9175	0	1	0	5.45201	0	2	0	2	1	0	2	1	1	2	1	1	0	1	0	2	1	1	2	2	-2	-2	-4	-4	-3	-3	-4	-5
	B	79	HIS	0.295	NS	30.1895	30.1895	0	0	0.155616	0.155616	0	0	0.695166	0.695166	0	0	0	0	0	5.45201	0	2	0	2	1	0	2	1	1	2	1	1	0	1	0	2	1	1	2	2	-5	-3	-2	-4	-6	-2	-3	-5
	B	110	PHE	0.932	NS	0.218718	0.218718	0	0	0.00100329	0.00100329	0	0	0.00437601	0.00437601	0	0	0	0	0	5.45201	0	2	0	2	1	0	2	1	1	2	1	1	0	1	0	2	1	1	2	2	0	-4	-4	-5	-3	-3	-4	-4
	B	112	MET	0.871	NS	7.02432	7.02432	0	0	0.0344329	0.0344329	0	0	0.195645	0.195645	0	0	0	0	0	5.45201	0	2	0	2	1	0	2	1	1	2	1	1	0	1	0	2	1	1	2	2	-2	-4	-4	-5	-3	-3	-4	-5
	B	118	ASP	0.814	NS	78.4793	96.0964	-17.6171	-0.183327	0.519731	0.6364	-0.116669	-1.21409	1.12475	1.37724	-0.252485	-2.62741	0	1	0	5.45201	0	2	0	2	1	0	2	1	1	2	1	1	0	1	0	2	1	1	2	2	-2	1	-1	4	-5	0	6	-4
	B	119	GLU	1.49	NS	24.4128	73.5945	-49.1818	-0.66828	0.133403	0.402156	-0.268753	-3.6518	0.273899	0.825693	-0.551794	-7.49776	2	17	0	5.45201	0	2	0	2	1	0	2	1	1	2	1	1	0	1	0	2	1	1	2	2	-3	-2	-2	0	-6	0	7	-4
	B	125	ILE	0.539	NS	9.66103	9.66103	0	0	0.0530826	0.0530826	0	0	0.317893	0.317893	0	0	0	0	0	5.45201	0	2	0	2	1	0	2	1	1	2	1	1	0	1	0	2	1	1	2	2	-2	-4	-4	-2	-3	-4	-3	-5
1H9D	B	3	ARG	1.06	NS	76.4971	147.454	-70.9571	-0.481215	0.317415	0.611843	-0.294428	-1.99674	0.604037	1.16433	-0.560292	-3.79977	0	27	1	9.61891	4	3	6	2	0	2	1	4	1	1	3	2	2	2	5	3	8	0	2	4	0	6	-1	-2	-4	0	-1	-3
	B	4	VAL	1.28	NS	24.2288	28.678	-4.44924	-0.155144	0.15143	0.179238	-0.0278077	-0.969653	1.26302	1.49495	-0.231934	-8.08751	0	1	1	9.61891	4	3	6	2	0	2	1	4	1	1	3	2	2	2	5	3	8	0	2	4	-1	-3	-3	-4	-2	-3	-3	-4
	B	61	GLY	1.9	NS	0.428584	39.4463	-39.0177	-0.989135	0.00504216	0.464074	-0.459031	-11.6369	0.0275738	2.53785	-2.51028	-63.6379	0	14	2	9.61891	4	3	6	2	0	2	1	4	1	1	3	2	2	2	5	3	8	0	2	4	-1	-2	-1	3	-3	-2	-1	5
	B	67	GLN	1.25	NS	39.4772	112.754	-73.2764	-0.649881	0.208874	0.59658	-0.387706	-3.43852	0.608124	1.7369	-1.12878	-10.011	0	12	4	9.61891	4	3	6	2	0	2	1	4	1	1	3	2	2	2	5	3	8	0	2	4	-1	-1	1	1	-2	3	0	-2
	B	103	LEU	0.861	NS	1.44915	15.2161	-13.767	-0.904762	0.00805085	0.084534	-0.0764831	-5.02646	0.0533403	0.560073	-0.506732	-33.3024	0	6	2	9.61891	4	3	6	2	0	2	1	4	1	1	3	2	2	2	5	3	8	0	2	4	-2	-2	-2	0	-2	-2	-2	-3
	B	104	ASN	2.11	HS	3.06205	75.0992	-72.0372	-0.959227	0.01938	0.475312	-0.455932	-6.07105	0.052455	1.2865	-1.23405	-16.4322	3	46	5	9.61891	4	3	6	2	0	2	1	4	1	1	3	2	2	2	5	3	8	0	2	4	-1	-1	4	0	-2	1	-1	2
1FFW	B	171	GLU	0.716	NS	16.6755	23.5328	-6.85734	-0.291395	0.0911227	0.128595	-0.0374718	-1.59232	0.189729	0.26775	-0.0780209	-3.31541	0	1	0	6.61299	5	0	0	2	1	1	4	1	1	4	1	4	0	1	0	1	0	0	1	2	-1	0	-1	1	-4	2	6	-3
	B	178	GLU	0.639	NS	23.6918	50.8015	-27.1097	-0.53364	0.129463	0.277604	-0.14814	-2.91607	0.269558	0.578005	-0.308447	-6.07161	2	6	0	6.61299	5	0	0	2	1	1	4	1	1	4	1	4	0	1	0	1	0	0	1	2	-1	0	-1	1	-4	2	6	-3
	B	181	HIS	0.0338	NS	66.716	138.091	-71.3748	-0.516868	0.343897	0.711808	-0.367911	-2.66427	1	2.06983	-1.06983	-7.74729	1	13	1	6.61299	5	0	0	2	1	1	4	1	1	4	1	4	0	1	0	1	0	0	1	2	-2	-1	6	1	-3	1	0	-1
	B	202	ASP	-0.0741	NS	103.121	103.549	0.428589	0.00413898	0.682919	0.685757	0.00283834	0.0274105	1.59267	1.59928	0.00661941	0.0639252	0	0	0	6.61299	5	0	0	2	1	1	4	1	1	4	1	4	0	1	0	1	0	0	1	2	0	-2	0	4	-2	-1	0	3
	B	207	ASP	0.0962	NS	44.1441	99.0422	-54.8981	-0.55429	0.292345	0.655909	-0.363563	-3.67079	0.681791	1.52967	-0.847882	-8.56082	1	18	2	6.61299	5	0	0	2	1	1	4	1	1	4	1	4	0	1	0	1	0	0	1	2	-2	-2	1	7	-4	-1	1	-2
	B	213	CYS	0.204	NS	39.3645	58.144	-18.7796	-0.322983	0.281175	0.415314	-0.13414	-2.30702	1	1.47707	-0.477069	-8.20495	0	7	0	6.61299	5	0	0	2	1	1	4	1	1	4	1	4	0	1	0	1	0	0	1	2	-1	-4	-3	-4	10	-3	-4	-3
	B	214	PHE	3.64	HS	28.2134	199.745	-171.531	-0.858753	0.129419	0.91626	-0.786841	-3.93923	0.840169	5.94822	-5.10805	-25.5729	0	17	8	6.61299	5	0	0	2	1	1	4	1	1	4	1	4	0	1	0	1	0	0	1	2	-3	-3	-3	-4	-3	-4	-4	-4
	B	216	ILE	0.428	NS	1.93221	3.00366	-1.07146	-0.356717	0.0106165	0.0165036	-0.00588714	-1.95999	0.101944	0.158475	-0.0565309	-18.8207	1	5	0	6.61299	5	0	0	2	1	1	4	1	1	4	1	4	0	1	0	1	0	0	1	2	-2	-3	-4	-4	-2	-3	-4	-4
3NPS	A	25	GLN	0.03	NS	3.64296	3.64296	0	0	0.0192749	0.0192749	0	0	0.0615527	0.0615527	0	0	0	0	0	11.7884	0	4	3	6	4	5	0	7	4	4	0	1	0	3	1	6	2	1	3	1	-4	-2	-3	-3	-6	9	-1	-5
	A	36	ILE	0.64	NS	34.6328	51.3998	-16.767	-0.326208	0.19029	0.282417	-0.0921266	-1.79235	1.52236	2.2594	-0.737034	-14.3392	0	4	0	11.7884	0	4	3	6	4	5	0	7	4	4	0	1	0	3	1	6	2	1	3	1	-1	4	-3	-4	-3	-1	-3	-4
	A	82	ARG	-0.15	NS	132.642	132.642	0	0	0.550381	0.550381	0	0	1.61398	1.61398	0	0	0	0	0	11.7884	0	4	3	6	4	5	0	7	4	4	0	1	0	3	1	6	2	1	3	1	1	-2	-3	-2	-2	-1	1	-3
	A	89	PHE	1.59	NS	34.7568	34.7568	0	0	0.159435	0.159435	0	0	1.32559	1.32559	0	0	0	0	0	11.7884	0	4	3	6	4	5	0	7	4	4	0	1	0	3	1	6	2	1	3	1	-3	7	0	0	-5	3	-1	-4
	A	90	ASN	0.25	NS	67.8186	67.8186	0	0	0.429232	0.429232	0	0	1.19107	1.19107	0	0	0	0	0	11.7884	0	4	3	6	4	5	0	7	4	4	0	1	0	3	1	6	2	1	3	1	-4	-6	-6	-6	-4	-5	-6	-6
	A	91	ASP	1.5	NS	48.5943	98.6604	-50.0662	-0.507459	0.321816	0.65338	-0.331564	-3.36066	0.623381	1.26564	-0.642263	-6.50984	3	22	0	11.7884	0	4	3	6	4	5	0	7	4	4	0	1	0	3	1	6	2	1	3	1	-3	-5	-4	-5	-3	-4	-5	-6
	A	92	PHE	0.46	NS	31.7217	185.648	-153.927	-0.82913	0.145513	0.851598	-0.706086	-3.80335	1.20984	7.08046	-5.87062	-31.6223	2	28	8	11.7884	0	4	3	6	4	5	0	7	4	4	0	1	0	3	1	6	2	1	3	1	0	0	-2	-3	-2	0	-2	-3
	A	93	THR	0.72	NS	46.9033	58.4585	-11.5553	-0.197666	0.321255	0.400401	-0.0791456	-1.35388	0.913999	1.13917	-0.225176	-3.85189	0	12	0	11.7884	0	4	3	6	4	5	0	7	4	4	0	1	0	3	1	6	2	1	3	1	-5	-4	-1	-4	-6	-3	-3	-5
	A	138	HIS	1.87	NS	30.348	60.7065	-30.3585	-0.500087	0.156433	0.31292	-0.156487	-2.57777	1.14145	2.2833	-1.14185	-18.8093	3	15	2	11.7884	0	4	3	6	4	5	0	7	4	4	0	1	0	3	1	6	2	1	3	1	1	-5	-5	-5	9	-4	-5	-5
	A	140	GLN	0.29	NS	112.673	112.673	0	0	0.596154	0.596154	0	0	1.90376	1.90376	0	0	0	2	0	11.7884	0	4	3	6	4	5	0	7	4	4	0	1	0	3	1	6	2	1	3	1	-3	-5	-6	-6	-3	-5	-5	-6
	A	141	TYR	1.77	NS	34.9165	143.305	-108.389	-0.756348	0.152474	0.625786	-0.473312	-3.30283	1.40442	5.76407	-4.35965	-30.4221	0	27	4	11.7884	0	4	3	6	4	5	0	7	4	4	0	1	0	3	1	6	2	1	3	1	-3	-4	-3	-4	-4	-3	-4	-4
	A	145	THR	0.17	NS	74.4417	92.7977	-18.3559	-0.197806	0.509875	0.635601	-0.125726	-1.35484	1.45064	1.80834	-0.3577	-3.85462	0	0	0	11.7884	0	4	3	6	4	5	0	7	4	4	0	1	0	3	1	6	2	1	3	1	-3	-5	-3	-4	-5	-5	-5	7
	A	164	GLU	0.61	NS	78.6157	78.6157	0	0	0.429594	0.429594	0	0	0.938253	0.938253	0	0	0	0	0	11.7884	0	4	3	6	4	5	0	7	4	4	0	1	0	3	1	6	2	1	3	1	-3	-5	-5	-5	-3	-4	-5	-6
	A	170	GLN	0.74	NS	42.6324	86.4886	-43.8562	-0.507075	0.225568	0.457611	-0.232043	-2.68294	0.720331	1.46134	-0.741009	-8.56771	1	8	0	11.7884	0	4	3	6	4	5	0	7	4	4	0	1	0	3	1	6	2	1	3	1	-4	-5	-6	-7	12	-6	-7	-6
	A	212	ASP	1.46	NS	72.8667	72.8667	0	0	0.482561	0.482561	0	0	0.934756	0.934756	0	0	0	0	0	11.7884	0	4	3	6	4	5	0	7	4	4	0	1	0	3	1	6	2	1	3	1	-3	-5	-5	-7	-5	-5	-6	-6
	A	217	ARG	-0.08	NS	176.551	176.551	0	0	0.732579	0.732579	0	0	2.14828	2.14828	0	0	0	0	0	11.7884	0	4	3	6	4	5	0	7	4	4	0	1	0	3	1	6	2	1	3	1	-3	-5	-3	-4	-5	-5	-5	7
	A	219	LYS	-0.1	NS	68.1623	68.1623	0	0	0.323044	0.323044	0	0	0.707176	0.707176	0	0	0	0	0	11.7884	0	4	3	6	4	5	0	7	4	4	0	1	0	3	1	6	2	1	3	1	-3	-5	-5	-6	-3	-5	-5	-6
2FTL	I	12	GLY	4.37	HS	15.5121	21.298	-5.78588	-0.271663	0.182495	0.250564	-0.0680692	-3.19604	0.534871	0.734373	-0.199502	-9.3672	0	3	0	6.04203	1	2	1	2	6	1	0	7	2	2	1	2	0	1	1	4	1	1	4	3	-4	-2	0	-2	-6	9	-1	-5
	I	15	LYS	10.36	HS	0.241526	206.164	-205.923	-0.998828	0.00114467	0.977083	-0.975938	-4.73378	0.00262471	2.24043	-2.23781	-10.8545	8	108	11	6.04203	1	2	1	2	6	1	0	7	2	2	1	2	0	1	1	4	1	1	4	3	-1	-4	-1	-3	-2	-3	-3	-3
	I	18	ILE	5	HS	7.24577	67.8687	-60.6229	-0.893238	0.0398119	0.372905	-0.333093	-4.9079	0.431213	4.03903	-3.60781	-53.1587	0	11	1	6.04203	1	2	1	2	6	1	0	7	2	2	1	2	0	1	1	4	1	1	4	3	-4	-5	-5	-5	-6	-4	-4	-4
	I	36	GLY	2.01	HS	0	1.71433	-1.71433	-1	0	0.0201686	-0.0201686	-11.7647	0	0.0591118	-0.0591118	-34.4809	0	4	0	6.04203	1	2	1	2	6	1	0	7	2	2	1	2	0	1	1	4	1	1	4	3	6	-4	-4	-4	-3	-3	-4	0
1Z7X	W	206	GLU	1.01	NS	31.3719	32.2291	0.857166	0.0265961	0.171431	0.176115	0.00468397	0.145334	0.41595	0.427315	0.0113649	0.352629	0	0	0	15.9257	3	6	7	4	5	6	6	4	1	2	2	3	1	0	1	6	3	5	2	3	-5	0	-2	-3	-5	7	4	-5
	W	261	TRP	1.33	NS	15.4939	64.9452	-49.4513	-0.761431	0.059822	0.250754	-0.190932	-2.93989	0.691626	2.89906	-2.20744	-33.9892	1	10	2	15.9257	3	6	7	4	5	6	6	4	1	2	2	3	1	0	1	6	3	5	2	3	-4	4	1	-4	-5	1	-2	-4
	W	263	TRP	2.2	HS	21.9788	63.316	-41.3371	-0.652871	0.0848604	0.244463	-0.159603	-2.52074	0.981104	2.82634	-1.84523	-29.1432	0	25	8	15.9257	3	6	7	4	5	6	6	4	1	2	2	3	1	0	1	6	3	5	2	3	-5	-1	-1	-3	-6	6	5	-6
	W	287	GLU	1.32	NS	39.3315	68.5024	-29.1709	-0.425838	0.214926	0.37433	-0.159404	-2.32698	0.521484	0.908252	-0.386768	-5.64605	3	16	1	15.9257	3	6	7	4	5	6	6	4	1	2	2	3	1	0	1	6	3	5	2	3	-4	-3	7	-3	-4	-1	-2	-4
	W	289	SER	0.81	NS	1.50004	4.71442	-3.21438	-0.681818	0.0122954	0.0386428	-0.0263474	-5.58867	0.0372574	0.117095	-0.0798373	-16.9347	0	1	0	15.9257	3	6	7	4	5	6	6	4	1	2	2	3	1	0	1	6	3	5	2	3	-2	-3	2	-1	-1	-3	-2	-3
	W	318	TRP	0.99	NS	14.0716	40.9669	-26.8953	-0.656512	0.0543306	0.158173	-0.103843	-2.5348	0.628138	1.82871	-1.20057	-29.3058	0	9	1	15.9257	3	6	7	4	5	6	6	4	1	2	2	3	1	0	1	6	3	5	2	3	-2	3	3	-3	-1	2	-2	-3
	W	320	LYS	1.32	NS	23.0806	72.0567	-48.9761	-0.679688	0.109387	0.341501	-0.232114	-3.22127	0.313586	0.979004	-0.665417	-9.23464	0	8	0	15.9257	3	6	7	4	5	6	6	4	1	2	2	3	1	0	1	6	3	5	2	3	-5	1	-1	-2	-8	6	6	-6
	W	344	GLU	1.56	NS	32.7121	35.7122	3.00008	0.0840073	0.178755	0.195149	0.0163939	0.459056	0.433719	0.473496	0.0397771	1.11383	0	0	0	15.9257	3	6	7	4	5	6	6	4	1	2	2	3	1	0	1	6	3	5	2	3	-5	-2	7	-2	-6	-1	-3	-4
	W	375	TRP	1.66	NS	43.7161	88.3984	-44.6822	-0.505464	0.168788	0.341306	-0.172518	-1.9516	1.95143	3.94598	-1.99455	-22.5632	0	11	4	15.9257	3	6	7	4	5	6	6	4	1	2	2	3	1	0	1	6	3	5	2	3	-1	3	1	-3	-5	1	-2	-1
	W	401	GLU	1.3	NS	42.5731	59.9307	-17.3576	-0.289628	0.23264	0.32749	-0.0948505	-1.58267	0.564463	0.794602	-0.230139	-3.84009	1	12	0	15.9257	3	6	7	4	5	6	6	4	1	2	2	3	1	0	1	6	3	5	2	3	-5	-2	8	-2	-7	-2	-3	-5
	W	434	TYR	5.93	HS	3.08179	92.9466	-89.8648	-0.966843	0.0134576	0.40588	-0.392423	-4.22202	0.0674845	2.03533	-1.96785	-21.1718	1	40	16	15.9257	3	6	7	4	5	6	6	4	1	2	2	3	1	0	1	6	3	5	2	3	-5	0	-1	-3	-7	7	5	-5
	W	435	ASP	3.65	HS	42.2601	119.606	-77.3458	-0.646672	0.279868	0.792092	-0.512224	-4.2826	0.737188	2.08641	-1.34922	-11.2806	0	18	2	15.9257	3	6	7	4	5	6	6	4	1	2	2	3	1	0	1	6	3	5	2	3	-2	0	-2	3	-2	-1	1	-4
	W	437	TYR	2.61	HS	18.9192	195.081	-176.162	-0.903019	0.0826164	0.851883	-0.769267	-3.94331	0.414289	4.27186	-3.85757	-19.7742	2	52	12	15.9257	3	6	7	4	5	6	6	4	1	2	2	3	1	0	1	6	3	5	2	3	-2	5	-2	-2	-1	-1	3	0
	W	457	ARG	0.84	NS	107.677	141.164	-33.4866	-0.237218	0.446793	0.585741	-0.138949	-0.984309	1.07486	1.40913	-0.334271	-2.36797	0	18	1	15.9257	3	6	7	4	5	6	6	4	1	2	2	3	1	0	1	6	3	5	2	3	-1	1	2	-3	-1	1	-2	-3
	W	459	ILE	0.34	NS	9.17797	28.9831	-19.8051	-0.683333	0.0504284	0.159248	-0.108819	-3.75458	0.729575	2.30392	-1.57435	-54.3195	0	1	0	15.9257	3	6	7	4	5	6	6	4	1	2	2	3	1	0	1	6	3	5	2	3	-2	0	-2	-4	-3	4	0	-4
1PPF	I	13	LYS	0.75	NS	75.3056	79.8987	4.59308	0.0574863	0.356899	0.378667	0.0217681	0.272447	0.731577	0.776198	0.0446207	0.558467	0	0	0	5.21913	2	2	2	1	5	0	1	3	2	1	4	0	0	3	1	2	1	0	1	2	-4	-6	-4	-5	-6	-6	-6	7
	I	14	PRO	-0.12	NS	109.927	136.448	-26.5213	-0.194369	0.768721	0.954185	-0.185464	-1.35922	2.20395	2.73568	-0.531731	-3.89694	0	5	1	5.21913	2	2	2	1	5	0	1	3	2	1	4	0	0	3	1	2	1	0	1	2	-6	-7	-7	-6	-8	-6	-6	-7
	I	17	THR	3.18	HS	29.0064	101.586	-72.5795	-0.714465	0.198674	0.695794	-0.49712	-4.89359	0.587208	2.05652	-1.46931	-14.4637	0	17	5	5.21913	2	2	2	1	5	0	1	3	2	1	4	0	0	3	1	2	1	0	1	2	-5	-8	-8	-9	12	-8	-9	-8
	I	18	LEU	1.01	NS	0	160.081	-160.081	-1	0	0.889341	-0.889341	-5.55556	0	5.06228	-5.06228	-31.6232	5	61	13	5.21913	2	2	2	1	5	0	1	3	2	1	4	0	0	3	1	2	1	0	1	2	-4	2	7	2	-6	0	-1	1
	I	19	GLU	1.2	NS	41.5869	94.8374	-53.2505	-0.561492	0.227251	0.518237	-0.290986	-3.06826	0.509029	1.16082	-0.651793	-6.87274	0	25	0	5.21913	2	2	2	1	5	0	1	3	2	1	4	0	0	3	1	2	1	0	1	2	-3	-2	5	-2	-6	-3	-3	5
	I	20	TYR	3.2	HS	24.1347	139.112	-114.977	-0.826508	0.105392	0.607474	-0.502082	-3.60921	0.475048	2.73816	-2.26311	-16.2683	1	19	4	5.21913	2	2	2	1	5	0	1	3	2	1	4	0	0	3	1	2	1	0	1	2	-2	2	-4	-4	-4	2	-1	-4
	I	21	ARG	0.21	NS	114.586	161.585	-46.9998	-0.290867	0.475459	0.670479	-0.19502	-1.20692	0.77604	1.09435	-0.31831	-1.96992	0	3	1	5.21913	2	2	2	1	5	0	1	3	2	1	4	0	0	3	1	2	1	0	1	2	4	-5	-5	-5	-4	-4	-5	-3
	I	32	GLY	0.26	NS	1.81817	24.8678	-23.0496	-0.926887	0.0213902	0.292562	-0.271172	-10.9045	0.061135	0.836168	-0.775033	-31.1662	0	2	2	5.21913	2	2	2	1	5	0	1	3	2	1	4	0	0	3	1	2	1	0	1	2	-3	-3	-2	-3	11	-3	-4	-3
	I	36	ASN	-1.64	NS	39.5234	65.9365	-26.4131	-0.400584	0.250148	0.417319	-0.167171	-2.53534	0.548941	0.915793	-0.366852	-5.56372	0	7	4	5.21913	2	2	2	1	5	0	1	3	2	1	4	0	0	3	1	2	1	0	1	2	-2	3	-1	-3	-4	2	-1	-3
3SG8	I	13	LYS	-2.54	NS	0	73.5211	-73.5211	-1	0	0.864954	-0.864954	-11.7647	0	2.96203	-2.96203	-40.2882	1	12	1	12.4637	2	2	3	2	3	0	3	7	1	0	1	1	0	2	2	3	5	0	3	1	-2	-4	-2	-3	-4	-4	-4	7
	I	14	PRO	-0.187	NS	0	140.419	-140.419	-1	0	1.65199	-1.65199	-11.7647	0	5.65723	-5.65723	-40.2882	0	3	0	12.4637	2	2	3	2	3	0	3	7	1	0	1	1	0	2	2	3	5	0	3	1	0	-4	-2	-3	-4	-3	-4	7
	I	17	THR	3.4	HS	26.8177	99.8369	-73.0191	-0.731385	0.117108	0.435969	-0.318861	-3.19382	0.588313	2.19017	-1.60185	-16.0447	0	21	9	12.4637	2	2	3	2	3	0	3	7	1	0	1	1	0	2	2	3	5	0	3	1	-4	-3	-4	-5	-4	-4	-4	-4
	I	18	LEU	2.96	HS	11.0277	157.122	-146.094	-0.929814	0.0903911	1.28788	-1.19749	-7.62143	0.211966	3.02007	-2.80811	-17.8722	4	52	7	12.4637	2	2	3	2	3	0	3	7	1	0	1	1	0	2	2	3	5	0	3	1	3	-2	-1	3	-2	-2	-1	-1
	I	19	GLU	1.01	NS	49.0179	85.4923	-36.4744	-0.42664	0.576681	1.00579	-0.429111	-5.01929	1.97484	3.44433	-1.46949	-17.1885	0	23	0	12.4637	2	2	3	2	3	0	3	7	1	0	1	1	0	2	2	3	5	0	3	1	-1	-4	0	-2	-4	-3	-3	7
	I	20	TYR	1.92	NS	61.7084	138.432	-76.7232	-0.554232	0.42266	0.948161	-0.525501	-3.79611	1.10813	2.48589	-1.37776	-9.95262	2	46	2	12.4637	2	2	3	2	3	0	3	7	1	0	1	1	0	2	2	3	5	0	3	1	0	-2	1	3	-3	-1	0	2
	I	21	ARG	0.053	NS	98.9732	159.247	-60.2741	-0.378494	0.410677	0.660778	-0.2501	-1.57051	1.34275	2.16048	-0.817729	-5.13496	0	11	0	12.4637	2	2	3	2	3	0	3	7	1	0	1	1	0	2	2	3	5	0	3	1	-1	1	-1	-2	-2	0	-1	-3
	I	32	GLY	1.29	NS	59.2376	26.6128	32.6249	1.22591	0.374922	0.168435	0.206487	7.75893	0.886691	0.39835	0.488341	18.3499	0	4	3	12.4637	2	2	3	2	3	0	3	7	1	0	1	1	0	2	2	3	5	0	3	1	-3	-2	6	5	-1	-2	-1	-2
	I	36	ASN	0.326	NS	38.2327	67.0166	-28.7839	-0.429504	0.449797	0.788431	-0.338634	-5.05299	1.54033	2.69998	-1.15965	-17.3039	0	6	1	12.4637	2	2	3	2	3	0	3	7	1	0	1	1	0	2	2	3	5	0	3	1	-1	-4	-2	-3	-4	-3	-4	7
2G0X	B	131	ARG	2.25	HS	48.5752	176.439	-127.863	-0.72469	0.201557	0.73211	-0.530553	-3.00701	0.538852	1.95726	-1.41841	-8.0391	2	52	4	8.3802	2	3	2	3	0	4	2	0	2	3	6	6	0	1	0	1	0	1	0	4	-2	6	-1	-2	-4	1	0	-3
	B	138	ASN	1.57	NS	6.03098	102.613	-96.5824	-0.941226	0.0381708	0.649452	-0.611281	-5.95713	0.0954171	1.62346	-1.52804	-14.8913	3	36	0	8.3802	2	3	2	3	0	4	2	0	2	3	6	6	0	1	0	1	0	1	0	4	-2	-1	7	1	-3	0	-1	-1
2J0T	D	2	THR	4.29	HS	1.34022	133.833	-132.493	-0.989986	0.00917958	0.916663	-0.907483	-6.78073	0.0231007	2.30681	-2.28371	-17.0639	3	49	3	7.27428	2	1	2	1	4	1	2	2	4	0	1	0	1	1	3	4	3	0	3	3	-3	1	-1	-4	-5	-1	-2	-5
	D	4	VAL	0	NS	48.8083	124.873	-76.0652	-0.609138	0.305052	0.780459	-0.475408	-3.80711	1.36737	3.49836	-2.13099	-17.0652	1	18	2	7.27428	2	1	2	1	4	1	2	2	4	0	1	0	1	1	3	4	3	0	3	3	3	-2	-2	-2	-4	-1	-1	-1
	D	66	MET	1.64	NS	53.3769	86.628	-33.2511	-0.383838	0.261652	0.424647	-0.162996	-1.88156	1.18506	1.92329	-0.738232	-8.52186	0	6	0	7.27428	2	1	2	1	4	1	2	2	4	0	1	0	1	1	3	4	3	0	3	3	0	0	1	2	-3	-1	0	-1
	D	68	SER	2.11	HS	10.5281	83.5123	-72.9842	-0.873934	0.0862956	0.684527	-0.598231	-7.16339	0.265939	2.10953	-1.84359	-22.0756	2	29	5	7.27428	2	1	2	1	4	1	2	2	4	0	1	0	1	1	3	4	3	0	3	3	2	-1	2	-1	-1	-2	-1	0
3BK3	C	18	ILE	0.486	NS	27.2652	61.5618	-34.2966	-0.557109	0.149809	0.338252	-0.188443	-3.06104	0.974626	2.2006	-1.22597	-19.9145	0	1	0	5.38881	3	0	2	0	1	1	2	0	0	3	2	2	1	0	1	1	1	0	0	3	-2	-3	-1	-3	-2	-3	-3	-4
	C	21	ILE	1.31	NS	0.642875	86.7041	-86.0612	-0.992585	0.00353228	0.476396	-0.472864	-5.45377	0.0229804	3.09934	-3.07636	-35.4812	0	6	2	5.38881	3	0	2	0	1	1	2	0	0	3	2	2	1	0	1	1	1	0	0	3	-2	-3	-1	-3	-2	-3	-3	-3
	C	27	ILE	1.26	NS	11.7731	56.2138	-44.4407	-0.790565	0.0646875	0.308867	-0.24418	-4.34377	0.420845	2.00943	-1.58859	-28.2597	0	2	2	5.38881	3	0	2	0	1	1	2	0	0	3	2	2	1	0	1	1	1	0	0	3	-2	-1	-4	-4	-3	-3	-4	-4
1EAW	A	23	GLN	-0.518671	NS	20.5613	91.6177	-71.0563	-0.775575	0.10879	0.48475	-0.375959	-4.10357	0.367201	1.63618	-1.26898	-13.8508	1	17	0	12.0499	3	5	2	5	6	2	0	13	3	4	0	3	0	5	1	3	3	2	3	3	-1	1	1	-1	-3	3	0	-3
	A	26	ILE	-0.822125	NS	0	39.5401	-39.5401	-1	0	0.217254	-0.217254	-5.49451	0	1.99679	-1.99679	-50.5004	0	11	0	12.0499	3	5	2	5	6	2	0	13	3	4	0	3	0	5	1	3	3	2	3	3	-2	4	-3	-4	-3	-1	-3	-4
	A	45	ILE	-0.194268	NS	52.2456	56.1542	-3.90864	-0.0696055	0.287063	0.30854	-0.0214761	-0.382448	2.63842	2.83581	-0.197388	-3.51511	0	0	0	12.0499	3	5	2	5	6	2	0	13	3	4	0	3	0	5	1	3	3	2	3	3	-2	3	-2	0	-3	4	-1	-3
	A	46	ASP	-0.171552	NS	88.4527	88.4527	0	0	0.585779	0.585779	0	0	1.58062	1.58062	0	0	0	0	0	12.0499	3	5	2	5	6	2	0	13	3	4	0	3	0	5	1	3	3	2	3	3	-2	-2	2	6	-4	0	1	0
	A	47	ASP	1.50208	NS	47.5175	78.1139	-30.5964	-0.39169	0.314685	0.517311	-0.202625	-2.59397	0.849122	1.39587	-0.546748	-6.99937	2	8	0	12.0499	3	5	2	5	6	2	0	13	3	4	0	3	0	5	1	3	3	2	3	3	0	-1	1	4	-2	-1	1	-1
	A	48	ARG	0.587343	NS	72.3432	227.736	-155.393	-0.682337	0.300179	0.944963	-0.644783	-2.83128	0.64478	2.02976	-1.38498	-6.08153	3	62	3	12.0499	3	5	2	5	6	2	0	13	3	4	0	3	0	5	1	3	3	2	3	3	0	2	1	1	-2	1	0	0
	A	50	PHE	-0.428614	NS	18.0139	35.1029	-17.089	-0.486826	0.0826325	0.161022	-0.07839	-2.23315	0.414011	0.806766	-0.392755	-11.1887	0	0	0	12.0499	3	5	2	5	6	2	0	13	3	4	0	3	0	5	1	3	3	2	3	3	0	-1	-1	-1	-1	-1	-1	-1
	A	51	ARG	0.230901	NS	151.404	151.404	0	0	0.628231	0.628231	0	0	1.34943	1.34943	0	0	0	0	0	12.0499	3	5	2	5	6	2	0	13	3	4	0	3	0	5	1	3	3	2	3	3	-1	5	1	-1	-2	0	0	-1
	A	52	TYR	-0.0789041	NS	1.93221	40.3893	-38.4571	-0.95216	0.00843758	0.176372	-0.167935	-4.15791	0.0435739	0.910835	-0.867261	-21.4726	2	20	1	12.0499	3	5	2	5	6	2	0	13	3	4	0	3	0	5	1	3	3	2	3	3	-1	-3	-2	-3	-3	-2	-3	-3
	A	82	ARG	-0.149674	NS	121.534	121.534	0	0	0.504288	0.504288	0	0	1.0832	1.0832	0	0	0	0	0	12.0499	3	5	2	5	6	2	0	13	3	4	0	3	0	5	1	3	3	2	3	3	-3	7	0	0	-6	3	-1	-4
	A	89	PHE	0.728256	NS	40.8888	42.3365	-1.44765	-0.0341939	0.187563	0.194204	-0.00664058	-0.156853	0.939743	0.973014	-0.0332711	-0.785873	0	0	0	12.0499	3	5	2	5	6	2	0	13	3	4	0	3	0	5	1	3	3	2	3	3	-5	-5	-5	-6	-5	-5	-5	-6
	A	90	ASN	0.307955	NS	63.6217	63.6217	0	0	0.402669	0.402669	0	0	1.17423	1.17423	0	0	0	0	0	12.0499	3	5	2	5	6	2	0	13	3	4	0	3	0	5	1	3	3	2	3	3	-3	-1	6	3	-4	-2	1	-2
	A	91	ASP	0.654138	NS	94.8101	110.534	-15.7243	-0.142257	0.627882	0.732016	-0.104134	-0.942097	1.69423	1.97521	-0.280987	-2.54208	0	1	0	12.0499	3	5	2	5	6	2	0	13	3	4	0	3	0	5	1	3	3	2	3	3	-1	-1	-1	4	-4	2	1	-3
	A	92	PHE	0.891607	NS	121.567	171.122	-49.5553	-0.289591	0.557645	0.784963	-0.227318	-1.3284	2.79395	3.93287	-1.13892	-6.65563	1	29	5	12.0499	3	5	2	5	6	2	0	13	3	4	0	3	0	5	1	3	3	2	3	3	-2	-3	-1	1	-4	-2	-1	-4
	A	93	THR	0.254623	NS	76.9229	77.6468	-0.723824	-0.00932201	0.526869	0.531827	-0.0049577	-0.0638494	1.41018	1.42345	-0.0132694	-0.170895	0	0	0	12.0499	3	5	2	5	6	2	0	13	3	4	0	3	0	5	1	3	3	2	3	3	1	-3	-1	-3	-3	-3	-2	-3
	A	138	HIS	-0.0144735	NS	4.93142	56.3874	-51.456	-0.912544	0.0254197	0.290657	-0.265237	-4.70383	0.183879	2.10253	-1.91865	-34.0262	0	6	3	12.0499	3	5	2	5	6	2	0	13	3	4	0	3	0	5	1	3	3	2	3	3	5	-2	-2	-3	-3	-2	-3	-2
	A	140	GLN	0.306537	NS	113.063	113.063	0	0	0.598217	0.598217	0	0	2.01917	2.01917	0	0	0	0	0	12.0499	3	5	2	5	6	2	0	13	3	4	0	3	0	5	1	3	3	2	3	3	-1	4	-2	-3	-4	4	0	-4
	A	141	TYR	0.501921	NS	105.174	141.392	-36.2172	-0.256148	0.459276	0.61743	-0.158154	-1.11855	2.37183	3.18858	-0.816749	-5.7765	0	7	0	12.0499	3	5	2	5	6	2	0	13	3	4	0	3	0	5	1	3	3	2	3	3	-3	-3	3	0	-6	0	7	-4
	A	144	THR	0.0894093	NS	102.13	102.987	-0.857162	-0.00832302	0.699519	0.70539	-0.00587098	-0.057007	1.87229	1.888	-0.0157139	-0.152581	0	0	0	12.0499	3	5	2	5	6	2	0	13	3	4	0	3	0	5	1	3	3	2	3	3	0	0	0	-1	-3	0	1	-1
	A	147	LEU	0.501921	NS	107.09	107.09	0	0	0.594943	0.594943	0	0	3.22521	3.22521	0	0	0	0	0	12.0499	3	5	2	5	6	2	0	13	3	4	0	3	0	5	1	3	3	2	3	3	-2	0	5	-1	-4	0	-2	-3
	A	163	GLU	0.703356	NS	79.283	79.283	0	0	0.43324	0.43324	0	0	0.872765	0.872765	0	0	0	0	0	12.0499	3	5	2	5	6	2	0	13	3	4	0	3	0	5	1	3	3	2	3	3	-3	-1	7	0	0	-1	2	-2
	A	168	GLN	0.564824	NS	188.713	188.713	0	0	0.998481	0.998481	0	0	3.37019	3.37019	0	0	0	0	0	12.0499	3	5	2	5	6	2	0	13	3	4	0	3	0	5	1	3	3	2	3	3	-2	-3	1	3	-4	1	-1	4
	A	169	GLN	-0.133035	NS	80.7541	80.7541	0	0	0.42727	0.42727	0	0	1.44217	1.44217	0	0	0	0	0	12.0499	3	5	2	5	6	2	0	13	3	4	0	3	0	5	1	3	3	2	3	3	2	1	-2	-2	-3	5	0	-2
	A	214	ASP	2.2281	HS	65.0227	71.5858	-6.56317	-0.0916825	0.430614	0.474078	-0.0434647	-0.607169	1.16193	1.27922	-0.117282	-1.63834	0	0	0	12.0499	3	5	2	5	6	2	0	13	3	4	0	3	0	5	1	3	3	2	3	3	-3	-2	-1	6	-5	-1	4	-4
	A	218	GLN	0.144171	NS	84.6927	84.6927	0	0	0.448109	0.448109	0	0	1.51251	1.51251	0	0	0	0	0	12.0499	3	5	2	5	6	2	0	13	3	4	0	3	0	5	1	3	3	2	3	3	-3	6	-3	-3	-5	4	-1	-4
	A	219	ARG	-0.0885109	NS	173.284	173.284	0	0	0.71902	0.71902	0	0	1.54444	1.54444	0	0	0	0	0	12.0499	3	5	2	5	6	2	0	13	3	4	0	3	0	5	1	3	3	2	3	3	-2	6	-3	-4	-3	0	-2	-4
	A	221	LYS	0.47583	NS	62.0977	62.0977	0	0	0.294302	0.294302	0	0	0.691615	0.691615	0	0	0	0	0	12.0499	3	5	2	5	6	2	0	13	3	4	0	3	0	5	1	3	3	2	3	3	-3	3	-2	-3	-5	-1	-2	-4
3BN9	A	23	GLN	-0.4153	NS	69.2219	69.2219	0	0	0.366254	0.366254	0	0	1.35064	1.35064	0	0	0	0	0	16.3786	3	3	5	6	4	6	0	12	2	4	2	1	2	5	4	10	4	1	5	3	-1	1	1	-1	-3	3	0	-3
	A	26	ILE	0	NS	35.5221	47.2284	-11.7063	-0.247866	0.195176	0.259497	-0.0643203	-1.3619	2.15489	2.86504	-0.710144	-15.0364	0	1	0	16.3786	3	3	5	6	4	6	0	12	2	4	2	1	2	5	4	10	4	1	5	3	-1	4	-3	-4	-3	-1	-3	-4
	A	45	ILE	0.835203	NS	45.7636	62.4664	-16.7027	-0.267387	0.251449	0.343222	-0.0917732	-1.46916	2.77618	3.78942	-1.01324	-16.2206	0	2	1	16.3786	3	3	5	6	4	6	0	12	2	4	2	1	2	5	4	10	4	1	5	3	-2	3	-2	0	-4	4	-1	-3
	A	46	ASP	0.422382	NS	62.6837	77.406	-14.7223	-0.190196	0.415124	0.512623	-0.0974988	-1.25958	1.13862	1.40604	-0.267423	-3.45481	0	0	0	16.3786	3	3	5	6	4	6	0	12	2	4	2	1	2	5	4	10	4	1	5	3	-2	-2	2	6	-4	0	1	0
	A	47	ASP	0.311103	NS	37.9111	86.9759	-49.0648	-0.564119	0.251067	0.575999	-0.324932	-3.73589	0.688635	1.57987	-0.891236	-10.2469	0	20	0	16.3786	3	3	5	6	4	6	0	12	2	4	2	1	2	5	4	10	4	1	5	3	0	-1	1	4	-2	-1	1	-1
	A	48	ARG	-0.0449972	NS	138.689	215.622	-76.9332	-0.356796	0.575474	0.894699	-0.319225	-1.48048	1.54099	2.39581	-0.854813	-3.9644	3	16	2	16.3786	3	3	5	6	4	6	0	12	2	4	2	1	2	5	4	10	4	1	5	3	0	2	1	1	-2	1	0	0
	A	50	PHE	-0.0449972	NS	41.366	41.366	0	0	0.189752	0.189752	0	0	1.56941	1.56941	0	0	0	0	0	16.3786	3	3	5	6	4	6	0	12	2	4	2	1	2	5	4	10	4	1	5	3	0	-1	-1	-1	-1	-1	-1	-1
	A	51	ARG	-0.0715567	NS	148.581	148.581	0	0	0.616518	0.616518	0	0	1.6509	1.6509	0	0	0	0	0	16.3786	3	3	5	6	4	6	0	12	2	4	2	1	2	5	4	10	4	1	5	3	-1	5	0	-1	-2	0	-1	-1
	A	52	TYR	0.0189513	NS	26.4267	26.4267	0	0	0.1154	0.1154	0	0	0.85347	0.85347	0	0	0	0	0	16.3786	3	3	5	6	4	6	0	12	2	4	2	1	2	5	4	10	4	1	5	3	-1	-3	-2	-3	-3	-2	-3	-3
	A	82	ARG	-0.15923	NS	108.472	108.472	0	0	0.450092	0.450092	0	0	1.20525	1.20525	0	0	0	0	0	16.3786	3	3	5	6	4	6	0	12	2	4	2	1	2	5	4	10	4	1	5	3	-3	7	0	0	-6	3	-1	-4
	A	89	PHE	0.639232	NS	40.757	40.757	0	0	0.186959	0.186959	0	0	1.54631	1.54631	0	0	0	0	0	16.3786	3	3	5	6	4	6	0	12	2	4	2	1	2	5	4	10	4	1	5	3	-5	-5	-5	-6	-5	-5	-5	-6
	A	90	ASN	0.773333	NS	31.4955	64.0013	-32.5057	-0.507892	0.199339	0.405071	-0.205733	-3.21451	0.51691	1.0504	-0.53349	-8.33561	6	26	1	16.3786	3	3	5	6	4	6	0	12	2	4	2	1	2	5	4	10	4	1	5	3	-3	-1	6	3	-4	-2	1	-2
	A	93	THR	1.13204	NS	25.8429	58.8479	-33.005	-0.560852	0.177006	0.403068	-0.226061	-3.84145	0.509126	1.15935	-0.650224	-11.0492	0	10	3	16.3786	3	3	5	6	4	6	0	12	2	4	2	1	2	5	4	10	4	1	5	3	1	-3	-1	-3	-3	-3	-2	-3
	A	138	HIS	0.085062	NS	51.1367	57.8288	-6.69216	-0.115724	0.263591	0.298087	-0.0344957	-0.596513	1.84981	2.0919	-0.242082	-4.18618	0	0	0	16.3786	3	3	5	6	4	6	0	12	2	4	2	1	2	5	4	10	4	1	5	3	5	-2	-2	-3	-3	-2	-3	-2
	A	140	GLN	0.133103	NS	121.447	121.447	0	0	0.642575	0.642575	0	0	2.36963	2.36963	0	0	0	0	0	16.3786	3	3	5	6	4	6	0	12	2	4	2	1	2	5	4	10	4	1	5	3	-1	4	-2	-3	-4	4	0	-4
	A	141	TYR	1.08464	NS	56.8896	163.999	-107.109	-0.65311	0.248426	0.716153	-0.467727	-2.85201	1.83729	5.29647	-3.45918	-21.0927	4	39	7	16.3786	3	3	5	6	4	6	0	12	2	4	2	1	2	5	4	10	4	1	5	3	-3	-3	3	0	-6	0	7	-4
1DQJ	A	31	ASN	2.0134	HS	16.2733	69.2744	-53.0011	-0.76509	0.102995	0.438445	-0.33545	-4.84234	0.321555	1.36884	-1.04729	-15.118	4	38	2	13.4643	0	3	8	3	0	1	0	4	1	1	1	4	0	0	0	8	2	4	6	0	-1	0	4	0	-2	-1	-1	-1
	A	32	ASN	4.09062	HS	0	28.91	-28.91	-1	0	0.182975	-0.182975	-6.32911	0	0.571255	-0.571255	-19.7597	6	28	2	13.4643	0	3	8	3	0	1	0	4	1	1	1	4	0	0	0	8	2	4	6	0	-1	-2	1	-1	-3	-2	-2	-3
	A	50	TYR	2.67826	HS	15.5759	66.2534	-50.6774	-0.764904	0.0680171	0.289316	-0.221299	-3.34019	0.960816	4.08691	-3.12609	-47.1839	3	42	3	13.4643	0	3	8	3	0	1	0	4	1	1	1	4	0	0	0	8	2	4	6	0	1	0	0	0	-2	-1	-1	1
	A	91	SER	1.43187	NS	5.71491	23.9842	-18.2693	-0.761722	0.0468436	0.196592	-0.149748	-6.24362	0.114092	0.478817	-0.364725	-15.2069	0	3	0	13.4643	0	3	8	3	0	1	0	4	1	1	1	4	0	0	0	8	2	4	6	0	-1	-1	0	-1	-2	-1	-2	0
	A	96	TYR	1.13503	NS	5.41892	21.26	-15.8411	-0.745112	0.0236634	0.0928385	-0.0691751	-3.25376	0.334272	1.31145	-0.977174	-45.963	0	13	0	13.4643	0	3	8	3	0	1	0	4	1	1	1	4	0	0	0	8	2	4	6	0	-2	0	-3	-4	-3	-2	-3	-3
	B	32	ASP	2.0134	HS	12.4289	60.1001	-47.6712	-0.793196	0.0823108	0.398014	-0.315703	-5.25296	0.197724	0.956097	-0.758372	-12.6185	1	14	0	13.4643	0	3	8	3	0	1	0	4	1	1	1	4	0	0	0	8	2	4	6	0	6	-4	-4	-4	-1	-3	-3	-2
	B	33	TYR	5.52438	HS	0	82.4556	-82.4556	-1	0	0.360068	-0.360068	-4.36681	0	5.08636	-5.08636	-61.686	1	29	2	13.4643	0	3	8	3	0	1	0	4	1	1	1	4	0	0	0	8	2	4	6	0	-3	2	-2	-3	-5	2	-1	-4
	B	50	TYR	6.88792	HS	0	24.5382	-24.5382	-1	0	0.107154	-0.107154	-4.36681	0	1.51366	-1.51366	-61.686	3	42	3	13.4643	0	3	8	3	0	1	0	4	1	1	1	4	0	0	0	8	2	4	6	0	-2	-4	-1	-3	-4	-3	-3	-3
	B	53	TYR	1.18026	NS	42.0843	155.257	-113.173	-0.728939	0.183774	0.67798	-0.494206	-3.18314	2.59601	9.57721	-6.9812	-44.9653	0	31	11	13.4643	0	3	8	3	0	1	0	4	1	1	1	4	0	0	0	8	2	4	6	0	-5	-5	2	-5	-2	-4	-5	-6
	B	98	TRP	4.93145	HS	42.8812	97.1789	-54.2976	-0.558739	0.165565	0.375208	-0.209643	-2.15729	1.34928	3.05779	-1.70851	-17.5811	0	21	9	13.4643	0	3	8	3	0	1	0	4	1	1	1	4	0	0	0	8	2	4	6	0	-2	-5	-5	-5	-3	-5	-5	-6
	C	20	TYR	3.28566	HS	0.214292	66.4784	-66.2641	-0.996777	0.000935772	0.290299	-0.289363	-4.35274	0.0132188	4.10079	-4.08757	-61.4872	0	19	2	13.4643	0	3	8	3	0	1	0	4	1	1	1	4	0	0	0	8	2	4	6	0	1	-3	0	7	-4	-2	0	-1
	C	21	ARG	1.21	NS	40.9766	154.941	-113.965	-0.735535	0.170027	0.642911	-0.472883	-3.05201	0.400414	1.51405	-1.11364	-7.18749	3	56	1	13.4643	0	3	8	3	0	1	0	4	1	1	1	4	0	0	0	8	2	4	6	0	-2	-3	-3	-4	-2	-3	-4	-4
	C	62	TRP	0.758067	NS	89.6452	110.175	-20.5297	-0.186337	0.34612	0.425385	-0.0792652	-0.719449	2.82074	3.46672	-0.645979	-5.86321	0	1	1	13.4643	0	3	8	3	0	1	0	4	1	1	1	4	0	0	0	8	2	4	6	0	-3	0	-1	-3	-5	-1	-1	-4
	C	63	TRP	1.34625	NS	27.9421	54.993	-27.0509	-0.491897	0.107884	0.212328	-0.104444	-1.89922	0.879214	1.73039	-0.851172	-15.4778	0	7	3	13.4643	0	3	8	3	0	1	0	4	1	1	1	4	0	0	0	8	2	4	6	0	-2	-4	-2	3	-5	-3	-3	6
	C	75	LEU	1.45238	NS	0	53.6932	-53.6932	-1	0	0.298296	-0.298296	-5.55556	0	2.98371	-2.98371	-55.5696	0	5	4	13.4643	0	3	8	3	0	1	0	4	1	1	1	4	0	0	0	8	2	4	6	0	-1	-3	-1	-2	-3	-2	-2	-2
	C	89	THR	0.840831	NS	34.2135	54.7432	-20.5297	-0.375018	0.234339	0.374954	-0.140614	-2.56861	0.631359	1.0102	-0.378844	-6.92038	0	4	1	13.4643	0	3	8	3	0	1	0	4	1	1	1	4	0	0	0	8	2	4	6	0	-3	-4	-5	-6	-3	-4	-5	-6
	C	93	ASN	0.649863	NS	28.196	99.5513	-71.3553	-0.716769	0.178456	0.630072	-0.451616	-4.53651	0.557146	1.96711	-1.40996	-14.1632	2	24	1	13.4643	0	3	8	3	0	1	0	4	1	1	1	4	0	0	0	8	2	4	6	0	-3	-4	-5	-6	-3	-4	-5	-6
	C	96	LYS	6.15573	HS	0.437435	38.737	-38.2996	-0.988708	0.00207315	0.183588	-0.181515	-4.68582	0.00516211	0.45713	-0.451968	-11.6676	10	45	2	13.4643	0	3	8	3	0	1	0	4	1	1	1	4	0	0	0	8	2	4	6	0	-3	-4	-5	-5	-3	-4	-5	-5
	C	97	LYS	3.51965	HS	16.0038	102.398	-86.3942	-0.843709	0.0758476	0.485299	-0.409451	-3.99862	0.188859	1.20838	-1.01953	-9.9565	2	31	10	13.4643	0	3	8	3	0	1	0	4	1	1	1	4	0	0	0	8	2	4	6	0	-1	-3	-1	-2	-3	-2	-2	-2
	C	100	SER	0.775571	NS	0	50.6051	-50.6051	-1	0	0.414796	-0.414796	-8.19672	0	1.01027	-1.01027	-19.9639	1	25	1	13.4643	0	3	8	3	0	1	0	4	1	1	1	4	0	0	0	8	2	4	6	0	-2	-4	-5	-5	-3	-4	-4	-5
	C	101	ASP	1.30067	NS	0.214292	72.9968	-72.7825	-0.997064	0.00141915	0.483422	-0.482003	-6.60308	0.00340904	1.16126	-1.15785	-15.8617	5	55	7	13.4643	0	3	8	3	0	1	0	4	1	1	1	4	0	0	0	8	2	4	6	0	-2	-3	-2	-3	-3	-3	-3	-4
2G2U	B	31	GLU	0.650574	NS	44.354	75.5116	-31.1576	-0.41262	0.242372	0.412632	-0.17026	-2.25475	0.776847	1.32256	-0.545716	-7.22691	2	15	0	11.3061	2	6	2	5	0	2	6	5	3	0	1	3	2	2	1	8	4	3	5	3	-1	-1	-1	0	-3	1	4	-2
	B	35	SER	-0.950459	NS	53.6103	112.76	-59.1495	-0.524562	0.439428	0.92426	-0.484832	-4.29969	1.56749	3.29695	-1.72945	-15.3375	0	7	1	11.3061	2	6	2	5	0	2	6	5	3	0	1	3	2	2	1	8	4	3	5	3	1	-2	1	1	-3	-1	0	0
	B	36	PHE	2.76267	HS	0	52.6691	-52.6691	-1	0	0.241601	-0.241601	-4.58716	0	3.66498	-3.66498	-69.585	4	12	3	11.3061	2	6	2	5	0	2	6	5	3	0	1	3	2	2	1	8	4	3	5	3	-1	0	0	3	-3	0	1	-1
	B	39	SER	-0.955699	NS	7.9288	24.5927	-16.6639	-0.677595	0.0649901	0.201579	-0.136589	-5.55406	0.231828	0.719057	-0.48723	-19.812	4	24	0	11.3061	2	6	2	5	0	2	6	5	3	0	1	3	2	2	1	8	4	3	5	3	0	-1	1	1	-2	0	0	1
	B	41	HIS	1.71625	NS	0.214292	2.62955	-2.41526	-0.918506	0.0011046	0.0135544	-0.0124498	-4.73457	0.00522401	0.0641031	-0.0588791	-22.3913	0	1	1	11.3061	2	6	2	5	0	2	6	5	3	0	1	3	2	2	1	8	4	3	5	3	-2	0	0	-2	2	1	0	-1
	B	48	GLY	-0.4264	NS	6.79249	51.2423	-44.4498	-0.867444	0.0799117	0.602851	-0.522939	-10.2052	0.32764	2.47171	-2.14407	-41.8417	0	10	2	11.3061	2	6	2	5	0	2	6	5	3	0	1	3	2	2	1	8	4	3	5	3	0	-1	1	1	-2	-1	-1	2
	B	50	TYR	-2.07476	NS	6.2417	75.7027	-69.461	-0.91755	0.0272563	0.330579	-0.303323	-4.00677	0.17789	2.15755	-1.97966	-26.1505	0	13	6	11.3061	2	6	2	5	0	2	6	5	3	0	1	3	2	2	1	8	4	3	5	3	0	-1	-1	1	-2	0	0	1
	B	51	TYR	-0.628458	NS	46.5952	75.2938	-28.6986	-0.381155	0.203472	0.328794	-0.125321	-1.66443	1.32798	2.1459	-0.817919	-10.863	0	2	0	11.3061	2	6	2	5	0	2	6	5	3	0	1	3	2	2	1	8	4	3	5	3	0	-2	0	-2	-2	-1	0	-1
	B	53	TYR	2.30068	HS	2.30632	37.6895	-35.3832	-0.938807	0.0100713	0.164583	-0.154512	-4.0996	0.0657309	1.07416	-1.00843	-26.7563	1	15	3	11.3061	2	6	2	5	0	2	6	5	3	0	1	3	2	2	1	8	4	3	5	3	0	-2	1	0	-2	-1	1	-1
	B	71	SER	-0.51197	NS	3.35055	22.4096	-19.0591	-0.850486	0.0274635	0.183685	-0.156222	-6.9712	0.0979656	0.655227	-0.557262	-24.8671	1	8	1	11.3061	2	6	2	5	0	2	6	5	3	0	1	3	2	2	1	8	4	3	5	3	2	0	0	0	-3	2	1	-1
	B	73	GLU	-1.97852	NS	12.0964	58.0401	-45.9437	-0.791586	0.0661003	0.317159	-0.251059	-4.32561	0.211864	1.01655	-0.80469	-13.8644	2	16	0	11.3061	2	6	2	5	0	2	6	5	3	0	1	3	2	2	1	8	4	3	5	3	1	-1	-1	0	-3	2	2	-1
	B	74	LYS	-0.217235	NS	6.44493	24.3529	-17.908	-0.735352	0.0305447	0.115417	-0.0848718	-3.48508	0.12283	0.464128	-0.341298	-14.0147	0	20	1	11.3061	2	6	2	5	0	2	6	5	3	0	1	3	2	2	1	8	4	3	5	3	-1	-2	0	-1	-3	1	1	3
	B	112	TRP	0.958291	NS	18.8162	84.6106	-65.7944	-0.777614	0.0726494	0.326682	-0.254032	-3.00237	0.477936	2.14913	-1.67119	-19.7516	0	8	3	11.3061	2	6	2	5	0	2	6	5	3	0	1	3	2	2	1	8	4	3	5	3	-1	1	-1	-1	-2	1	-1	-3
	B	113	SER	-0.612028	NS	11.2829	27.7397	-16.4567	-0.593257	0.092483	0.227374	-0.134891	-4.86276	0.329898	0.811071	-0.481173	-17.346	0	7	0	11.3061	2	6	2	5	0	2	6	5	3	0	1	3	2	2	1	8	4	3	5	3	2	-1	0	-1	-2	0	0	0
	B	141	GLY	-0.413619	NS	17.8729	21.7301	-3.85725	-0.177507	0.210269	0.255649	-0.0453794	-2.08832	0.862111	1.04817	-0.186057	-8.56217	1	10	0	11.3061	2	6	2	5	0	2	6	5	3	0	1	3	2	2	1	8	4	3	5	3	0	0	3	0	-2	-1	0	3
	B	142	PHE	0.2757	NS	23.0472	156.366	-133.319	-0.852607	0.105721	0.717274	-0.611553	-3.91104	1.60374	10.8807	-9.27698	-59.3287	0	18	11	11.3061	2	6	2	5	0	2	6	5	3	0	1	3	2	2	1	8	4	3	5	3	0	0	0	0	-1	0	0	-1
	B	143	TYR	-1.84638	NS	37.5379	64.0681	-26.5302	-0.414094	0.163921	0.279773	-0.115852	-1.80827	1.06984	1.82596	-0.756119	-11.8018	0	2	1	11.3061	2	6	2	5	0	2	6	5	3	0	1	3	2	2	1	8	4	3	5	3	-1	-1	0	2	-2	-1	-1	-1
	B	144	ARG	-0.342234	NS	128.462	141.746	-13.2839	-0.0937161	0.533039	0.588159	-0.0551199	-0.388864	1.47957	1.63257	-0.152998	-1.07938	0	1	0	11.3061	2	6	2	5	0	2	6	5	3	0	1	3	2	2	1	8	4	3	5	3	0	-1	-2	-2	-3	-1	-1	5
	B	148	HIS	1.11843	NS	3.86441	36.4101	-32.5457	-0.893864	0.0199196	0.187681	-0.167761	-4.60755	0.0942066	0.887606	-0.793399	-21.7906	0	9	0	11.3061	2	6	2	5	0	2	6	5	3	0	1	3	2	2	1	8	4	3	5	3	-1	0	4	1	-3	1	0	-2
	B	150	TRP	1.7844	NS	21.6408	74.6893	-53.0485	-0.710256	0.0835552	0.288376	-0.20482	-2.7423	0.549681	1.89713	-1.34744	-18.0407	0	16	10	11.3061	2	6	2	5	0	2	6	5	3	0	1	3	2	2	1	8	4	3	5	3	-2	-2	0	-1	-2	-2	-2	-3
	B	160	ARG	0.669484	NS	87.0105	125.529	-38.5183	-0.306848	0.361039	0.520866	-0.159827	-1.27323	1.00215	1.44579	-0.443638	-3.53415	1	5	0	11.3061	2	6	2	5	0	2	6	5	3	0	1	3	2	2	1	8	4	3	5	3	3	0	1	-2	-2	-1	0	0
	B	162	TRP	0.530964	NS	42.6494	97.9939	-55.3444	-0.564774	0.16467	0.378355	-0.213685	-2.1806	1.08331	2.48907	-1.40576	-14.3454	0	7	1	11.3061	2	6	2	5	0	2	6	5	3	0	1	3	2	2	1	8	4	3	5	3	0	0	-2	-3	-3	-2	-3	-3
1CH0	I	17	THR	4.31552	HS	29.5313	102.291	-72.7598	-0.711301	0.202269	0.700624	-0.498355	-4.87193	0.580202	2.00972	-1.42951	-13.975	0	14	5	6.32857	1	1	3	3	5	0	1	4	2	1	2	3	1	2	1	5	2	2	2	1	-4	3	-4	-4	-6	2	-1	-5
	I	18	LEU	4.92984	HS	0.483051	158.186	-157.703	-0.996946	0.00268362	0.878813	-0.876129	-5.53859	0.0255984	8.38279	-8.35719	-52.8313	6	51	6	6.32857	1	1	3	3	5	0	1	4	2	1	2	3	1	2	1	5	2	2	2	1	-5	-5	-7	-7	-5	-5	-6	-7
	I	32	GLY	-0.771286	NS	2.45151	14.5278	-12.0763	-0.831254	0.0288413	0.170915	-0.142074	-9.77946	0.12312	0.729617	-0.606497	-41.7473	0	0	0	6.32857	1	1	3	3	5	0	1	4	2	1	2	3	1	2	1	5	2	2	2	1	0	-6	-7	-7	11	-7	-8	-7
[truncated: 206 more columns]

## Sheet: Dataset description
Column number/range	Description	Reference
1	Protein Data Bank entry	1
2 - 5	Chain, residues number and name
5	Experimental free binding energy difference (ΔG)/classification	2 - 5
6	Experimental HS/NS classification (residues with ΔG > 2.0kcal/mol are considered HS; all other are considered NS)
7:18	Solvent Accessible Surface Area values	6 - 7
19:20	Number of amino acids at a given distance (2.5 and 4.0 angstrom, respectively) from the residue considered	8
21	Number of nearby hydrophobic residues	8
22	Total ΔSASA	6 - 7
23:42	Number of interfacial residues by chain	8
43:82	Post scoring substitution matrix (PSSM) values for each amino acid	9 - 10
83:162	Amphiphilic Pseudo-Amino Acid Composition (features extracted with protr module from R software)	11
163:182	Amino Acid Composition (features extracted with protr module from R software)	11
183:886	Scales-based descriptors derived by 20+ classes of 2D and 3D descriptors, including topological chemical descriptors, weighted holistic invariant molecular descriptors, vectors of hydrophobic, steric, and electronic properties, among others 12 (features extracted with protr module from R software)	11
Reference number	Reference
1	Berman, H. M. et al. The Protein Data Bank. Nucleic acids research 28, 235-242 (2000).
2	Thorn, K. S. & Bogan, A. A. ASEdb: a database of alanine mutations and their effects on the free energy of binding in protein interactions. Bioinformatics (Oxford, England) 17, 284-285 (2001).
3	Fischer, T. B. et al. The binding interface database (BID): a compilation of amino acid hot spots in protein interfaces. Bioinformatics (Oxford, England) 19, 1453-1454 (2003).
4	Kumar, M. D. & Gromiha, M. M. PINT: Protein-protein Interactions Thermodynamic Database. Nucleic Acids Res 34, D195-198, doi:10.1093/nar/gkj017 (2006).
5	Moal, I. H. & Fernandez-Recio, J. SKEMPI: a Structural Kinetic and Energetic database of Mutant Protein Interactions and its use in empirical models. Bioinformatics (Oxford, England) 28, 2600-2607, doi:10.1093/bioinformatics/bts489 (2012).
6	Martins, J. M., Ramos, R. M., Pimenta, A. C. & Moreira, I. S. Solvent-accessible surface area: How well can be applied to hot-spot detection? Proteins 82, 479-490, doi:10.1002/prot.24413 (2014).
7	Melo, R. et al. A Machine Learning Approach for Hot-Spot Detection at Protein-Protein Interfaces. International journal of molecular sciences 17, doi:10.3390/ijms17081215 (2016).
8	Humphrey, W., Dalke, A. & Schulten, K. VMD: Visual molecular dynamics. Journal of Molecular Graphics 14, 33-38, doi:http://dx.doi.org/10.1016/0263-7855(96)00018-5 (1996).
9	Altschul, S. F., Gish, W., Miller, W., Myers, E. W. & Lipman, D. J. Basic local alignment search tool. J Mol Biol 215, 403-410, doi:10.1016/S0022-2836(05)80360-2 (1990).
10	Pearson, W. R. BLAST and FASTA similarity searching for multiple sequence alignment. Methods Mol Biol 1079, 75-101, doi:10.1007/978-1-62703-646-7_5 (2014).
11	Xiao, N., Cao, D. S., Zhu, M. F. & Xu, Q. S. protr/ProtrWeb: R package and web server for generating various numerical representation schemes of protein sequences. Bioinformatics (Oxford, England) 31, 1857-1859, doi:10.1093/bioinformatics/btv042 (2015).
12	Ivanciuc, O. Chemical graphs, molecular matrices and topological indices in chemoinformatics and quantitative structure-activity relationships. Current computer-aided drug design 9, 153-163 (2013).
